# Supplementary material for: (2-Bromo­acet­yl)ferrocene
Source: Acta Crystallogr Sect E Struct Rep Online. 2011 Nov 30;67(Pt 12):m1875. doi: 10.1107/S1600536811050434 (PMC3238761; doi:10.1107/S1600536811050434)
Supplement: Supplementary file 1 [file e-67-m1875-sup1.cif]

##############################################################################
#                                                                            #
# This CIF contains the data in a paper accepted for publication in          #
# Acta Crystallographica Section E. It conforms to the requirements of       #
# Notes for Authors for Acta Crystallographica Section E, and has been       #
# peer reviewed under the auspices of the IUCr Commission on Journals.       #
#                                                                            #
# Full details of the Crystallographic Information File format               #
# are given in the paper "The Crystallographic Information File (CIF):       #
# a New Standard Archive File for Crystallography" by S. R. Hall, F. H.      #
# Allen and I. D. Brown [Acta Cryst. (1991), A47, 655-685].                  #
#                                                                            #
# The current version of the core CIF dictionary is obtainable from          #
# ftp://ftp.iucr.org/pub/cif_core.dic.                                       #
#                                                                            #
# Software is freely available for graphical display of the structure(s)     #
# in this CIF. For information consult the CIF software page                 #
# http://www.iucr.org/resources/cif/software.                                #
#                                                                            #
# This file may be used for bona fide research purposes within the           #
# scientific community so long as proper attribution is given to the journal # 
# article from which it was obtained.                                        #
#                                                                            #
##############################################################################
data_global
_audit_creation_method     SHELXL-97
_journal_date_recd_electronic     2011-11-23
_journal_date_accepted     2011-11-24
_journal_name_full     'Acta Crystallographica, Section E'
_journal_year     2011
_journal_volume     67
_journal_issue     12
_journal_page_first     m1875
_journal_page_last     m1875
_journal_paper_category     QM
_journal_paper_doi     10.1107/S1600536811050434
_journal_coeditor_code     HG5144
_publ_contact_author_name     ' Edward RT Tiekink '
_publ_contact_author_address
;
Department of Chemistry, University of Malaya,
50603 Kuala Lumpur, Malaysia
;
_publ_contact_author_email
;
Edward.Tiekink@gmail.com
;
_publ_contact_author_fax     ' +60 3 7967 4193 '
_publ_contact_author_phone     ' +60 3 7967 6775 '
_publ_section_title
;
(2-Bromoacetyl)ferrocene
;
loop_
    _publ_author_name
    _publ_author_address
    'Wu, Xiang-Xiang'
;
Henan University of Traditional Medicine
Zhengzhou 450008
People's Republic of China
;
    'Zhu, Xin'
;
Henan University of Traditional Medicine
Zhengzhou 450008
People's Republic of China
;
    'Ma, Qiu-Juan'
;
Henan University of Traditional Medicine
Zhengzhou 450008
People's Republic of China
;
    'Ng, Seik Weng'
;
     Department of Chemistry
     University of Malaya
     50603 Kuala Lumpur
     Malaysia
     and
     Chemistry Department
     Faculty of Science
     King Abdulaziz University
     PO Box 80203 Jeddah
     Saudi Arabia
;
    'Tiekink, Edward R. T.'
;
Department of Chemistry, University of Malaya,
50603 Kuala Lumpur, Malaysia
;
data_I
_audit_creation_method     SHELXL-97
_chemical_name_systematic
;
(2-Bromoacetyl)ferrocene
;
_chemical_name_common     ?
_chemical_formula_moiety     'C12 H11 Br Fe O'
_chemical_formula_sum     'C12 H11 Br Fe O'
_chemical_formula_iupac     '[Fe (C5 H5) (C7 H6 Br O)]'
_chemical_formula_weight     306.97
_chemical_melting_point     ?
_symmetry_cell_setting     monoclinic
_symmetry_space_group_name_H-M     'P 21/c'
_symmetry_space_group_name_Hall     '-P 2ybc'
loop_
    _symmetry_equiv_pos_as_xyz
    'x, y, z'
    '-x, y+1/2, -z+1/2'
    '-x, -y, -z'
    'x, -y-1/2, z-1/2'
_cell_length_a     7.7095(3)
_cell_length_b     9.6609(4)
_cell_length_c     14.7464(7)
_cell_angle_alpha     90.00
_cell_angle_beta     98.061(4)
_cell_angle_gamma     90.00
_cell_volume     1087.47(8)
_cell_formula_units_Z     4
_cell_measurement_reflns_used     2673
_cell_measurement_theta_min     2.5229
_cell_measurement_theta_max     27.5017
_cell_measurement_temperature     100(2)
_exptl_crystal_description     plate
_exptl_crystal_colour     brown
_exptl_crystal_size_max     0.30
_exptl_crystal_size_mid     0.10
_exptl_crystal_size_min     0.03
_exptl_crystal_density_diffrn     1.875
_exptl_crystal_density_meas     ?
_exptl_crystal_density_method     'not measured'
_exptl_crystal_F_000     608
_exptl_absorpt_coefficient_mu     5.027
_exptl_absorpt_correction_type     multi-scan
_exptl_absorpt_process_details     '(CrysAlis PRO; Agilent, 2010)'
_exptl_absorpt_correction_T_min     0.3139
_exptl_absorpt_correction_T_max     0.8638
_diffrn_ambient_temperature     100(2)
_diffrn_radiation_type     MoK\a
_diffrn_radiation_wavelength     0.71073
_diffrn_radiation_source     'SuperNova (Mo) X-ray Source'
_diffrn_radiation_monochromator     Mirror
_diffrn_measurement_device_type
                     'Agilent SuperNova Dual diffractometer with Atlas detector'
_diffrn_measurement_method     '\w scan'
_diffrn_detector_area_resol_mean     10.4041
_diffrn_reflns_number     7692
_diffrn_reflns_av_R_equivalents     0.0448
_diffrn_reflns_av_sigmaI/netI     0.0528
_diffrn_reflns_theta_min     2.53
_diffrn_reflns_theta_max     27.56
_diffrn_reflns_theta_full     27.56
_diffrn_measured_fraction_theta_max     0.999
_diffrn_measured_fraction_theta_full     0.999
_diffrn_reflns_limit_h_min     -7
_diffrn_reflns_limit_h_max     10
_diffrn_reflns_limit_k_min     -12
_diffrn_reflns_limit_k_max     12
_diffrn_reflns_limit_l_min     -19
_diffrn_reflns_limit_l_max     19
_diffrn_standards_number     0
_diffrn_standards_interval_count     0
_diffrn_standards_interval_time     0
_diffrn_standards_decay_%     0
_reflns_number_total     2497
_reflns_number_gt     2004
_reflns_threshold_expression     I>2\s(I)
_refine_ls_structure_factor_coef     Fsqd
_refine_ls_matrix_type     full
_refine_ls_R_factor_all     0.0497
_refine_ls_R_factor_gt     0.0348
_refine_ls_wR_factor_gt     0.0700
_refine_ls_wR_factor_ref     0.0786
_refine_ls_goodness_of_fit_ref     1.024
_refine_ls_restrained_S_all     1.024
_refine_ls_number_reflns     2497
_refine_ls_number_parameters     136
_refine_ls_number_restraints     0
_refine_ls_hydrogen_treatment     constr
_refine_ls_weighting_scheme     calc
_refine_ls_weighting_details
         'calc w=1/[\s^2^(Fo^2^)+(0.0276P)^2^+0.4313P] where P=(Fo^2^+2Fc^2^)/3'
_atom_sites_solution_hydrogens     geom
_atom_sites_solution_primary     direct
_atom_sites_solution_secondary     difmap
_refine_ls_shift/su_max     0.001
_refine_ls_shift/su_mean     0.001
_refine_diff_density_max     0.726
_refine_diff_density_min     -0.576
_refine_ls_extinction_method     none
_refine_ls_extinction_coef     ?
loop_
    _atom_type_symbol
    _atom_type_description
    _atom_type_scat_dispersion_real
    _atom_type_scat_dispersion_imag
    _atom_type_scat_source
    'C' 'C' 0.0033 0.0016
                         'International Tables Vol C Tables 4.2.6.8 and 6.1.1.4'
    'H' 'H' 0.0000 0.0000
                         'International Tables Vol C Tables 4.2.6.8 and 6.1.1.4'
    'O' 'O' 0.0106 0.0060
                         'International Tables Vol C Tables 4.2.6.8 and 6.1.1.4'
    'Fe' 'Fe' 0.3463 0.8444
                         'International Tables Vol C Tables 4.2.6.8 and 6.1.1.4'
    'Br' 'Br' -0.2901 2.4595
                         'International Tables Vol C Tables 4.2.6.8 and 6.1.1.4'
_computing_data_collection     'CrysAlis PRO (Agilent, 2010)'
_computing_cell_refinement     'CrysAlis PRO (Agilent, 2010)'
_computing_data_reduction     'CrysAlis PRO (Agilent, 2010)'
_computing_structure_solution     'SHELXS97 (Sheldrick, 2008)'
_computing_structure_refinement     'SHELXL97 (Sheldrick, 2008)'
_computing_molecular_graphics
                        'X-Seed (Barbour, 2001) and DIAMOND (Brandenburg, 2006)'
_computing_publication_material
                               'PLATON (Spek, 2009) and publCIF (Westrip, 2010)'
loop_
    _atom_site_type_symbol
    _atom_site_label
    _atom_site_fract_x
    _atom_site_fract_y
    _atom_site_fract_z
    _atom_site_U_iso_or_equiv
    _atom_site_adp_type
    _atom_site_calc_flag
    _atom_site_refinement_flags
    _atom_site_occupancy
    _atom_site_symmetry_multiplicity
    _atom_site_disorder_assembly
    _atom_site_disorder_group
    Br Br1 0.73500(4) 0.70286(3) 0.88244(3) 0.02647(12) Uani d . 1 1 . .
    Fe Fe1 0.18625(5) 0.71721(4) 0.60388(3) 0.01114(12) Uani d . 1 1 . .
    O O1 0.4210(3) 0.5296(2) 0.80778(15) 0.0200(5) Uani d . 1 1 . .
    C C1 0.3624(4) 0.8207(3) 0.5363(2) 0.0201(7) Uani d . 1 1 . .
    H H1 0.4199 0.9111 0.5548 0.024 Uiso calc R 1 1 . .
    C C2 0.2000(4) 0.8024(3) 0.4777(2) 0.0186(7) Uani d . 1 1 . .
    H H2 0.1235 0.8781 0.4483 0.022 Uiso calc R 1 1 . .
    C C3 0.1643(4) 0.6583(3) 0.4698(2) 0.0160(6) Uani d . 1 1 . .
    H H3 0.0591 0.6149 0.4333 0.019 Uiso calc R 1 1 . .
    C C4 0.3048(4) 0.5867(3) 0.5228(2) 0.0174(7) Uani d . 1 1 . .
    H H4 0.3161 0.4840 0.5301 0.021 Uiso calc R 1 1 . .
    C C5 0.4263(4) 0.6876(3) 0.5640(2) 0.0218(7) Uani d . 1 1 . .
    H H5 0.5375 0.6678 0.6055 0.026 Uiso calc R 1 1 . .
    C C6 0.1556(4) 0.8318(3) 0.7165(2) 0.0154(6) Uani d . 1 1 . .
    H H6 0.2173 0.9202 0.7359 0.019 Uiso calc R 1 1 . .
    C C7 -0.0085(4) 0.8188(3) 0.6598(2) 0.0191(7) Uani d . 1 1 . .
    H H7 -0.0807 0.8971 0.6307 0.023 Uiso calc R 1 1 . .
    C C8 -0.0498(4) 0.6754(3) 0.6484(2) 0.0181(7) Uani d . 1 1 . .
    H H8 -0.1560 0.6362 0.6103 0.022 Uiso calc R 1 1 . .
    C C9 0.0873(4) 0.5979(3) 0.6989(2) 0.0155(6) Uani d . 1 1 . .
    H H9 0.0938 0.4947 0.7034 0.019 Uiso calc R 1 1 . .
    C C10 0.2161(4) 0.6937(3) 0.7418(2) 0.0140(6) Uani d . 1 1 . .
    C C11 0.3856(4) 0.6510(3) 0.7928(2) 0.0145(6) Uani d . 1 1 . .
    C C12 0.5074(4) 0.7682(3) 0.8252(2) 0.0161(7) Uani d . 1 1 . .
    H H12B 0.4538 0.8252 0.8697 0.019 Uiso calc R 1 1 . .
    H H12A 0.5232 0.8278 0.7723 0.019 Uiso calc R 1 1 . .
loop_
    _atom_site_aniso_label
    _atom_site_aniso_U_11
    _atom_site_aniso_U_22
    _atom_site_aniso_U_33
    _atom_site_aniso_U_12
    _atom_site_aniso_U_13
    _atom_site_aniso_U_23
    Br1 0.01576(18) 0.0226(2) 0.0391(2) 0.00046(12) -0.00282(16) -0.00281(15)
    Fe1 0.0115(2) 0.0123(2) 0.0098(2) 0.00045(16) 0.00201(18) -0.00059(17)
    O1 0.0241(12) 0.0117(12) 0.0221(13) 0.0019(9) -0.0036(10) -0.0007(9)
    C1 0.0239(17) 0.0225(17) 0.0161(16) -0.0087(14) 0.0102(15) -0.0031(14)
    C2 0.0256(18) 0.0183(17) 0.0128(16) 0.0034(13) 0.0063(14) 0.0024(13)
    C3 0.0206(16) 0.0173(16) 0.0098(15) 0.0000(13) 0.0005(13) -0.0041(13)
    C4 0.0176(15) 0.0181(16) 0.0170(16) 0.0055(12) 0.0040(14) -0.0004(13)
    C5 0.0124(15) 0.036(2) 0.0177(17) 0.0007(14) 0.0029(14) -0.0019(15)
    C6 0.0184(16) 0.0116(15) 0.0165(16) 0.0019(12) 0.0034(14) -0.0038(13)
    C7 0.0183(16) 0.0231(17) 0.0163(16) 0.0099(13) 0.0036(14) -0.0005(14)
    C8 0.0130(15) 0.0247(17) 0.0178(17) -0.0023(13) 0.0066(14) -0.0057(14)
    C9 0.0175(15) 0.0178(16) 0.0122(15) -0.0033(12) 0.0056(13) 0.0008(13)
    C10 0.0173(15) 0.0170(16) 0.0080(14) -0.0014(12) 0.0031(13) -0.0001(12)
    C11 0.0208(16) 0.0155(16) 0.0071(14) -0.0013(13) 0.0019(13) -0.0016(12)
    C12 0.0138(15) 0.0175(16) 0.0160(16) 0.0025(12) -0.0020(13) 0.0000(13)
loop_
    _geom_bond_atom_site_label_1
    _geom_bond_atom_site_label_2
    _geom_bond_site_symmetry_2
    _geom_bond_distance
    _geom_bond_publ_flag
    Br1 C12 . 1.943(3) ?
    Fe1 C1 . 2.053(3) y
    Fe1 C2 . 2.051(3) y
    Fe1 C3 . 2.042(3) y
    Fe1 C4 . 2.040(3) y
    Fe1 C5 . 2.040(3) y
    Fe1 C6 . 2.037(3) y
    Fe1 C7 . 2.060(3) y
    Fe1 C8 . 2.059(3) y
    Fe1 C9 . 2.043(3) y
    Fe1 C10 . 2.027(3) y
    O1 C11 . 1.217(3) ?
    C1 C5 . 1.416(4) ?
    C1 C2 . 1.429(5) ?
    C1 H1 . 1.0000 ?
    C2 C3 . 1.421(4) ?
    C2 H2 . 1.0000 ?
    C3 C4 . 1.423(4) ?
    C3 H3 . 1.0000 ?
    C4 C5 . 1.428(4) ?
    C4 H4 . 1.0000 ?
    C5 H5 . 1.0000 ?
    C6 C7 . 1.421(5) ?
    C6 C10 . 1.445(4) ?
    C6 H6 . 1.0000 ?
    C7 C8 . 1.426(4) ?
    C7 H7 . 1.0000 ?
    C8 C9 . 1.418(4) ?
    C8 H8 . 1.0000 ?
    C9 C10 . 1.438(4) ?
    C9 H9 . 1.0000 ?
    C10 C11 . 1.473(4) ?
    C11 C12 . 1.506(4) ?
    C12 H12B . 0.9900 ?
    C12 H12A . 0.9900 ?
loop_
    _geom_angle_atom_site_label_1
    _geom_angle_atom_site_label_2
    _geom_angle_atom_site_label_3
    _geom_angle_site_symmetry_1
    _geom_angle_site_symmetry_3
    _geom_angle
    _geom_angle_publ_flag
    C10 Fe1 C6 . . 41.65(12) ?
    C10 Fe1 C4 . . 121.43(12) ?
    C6 Fe1 C4 . . 157.89(13) ?
    C10 Fe1 C5 . . 107.09(13) ?
    C6 Fe1 C5 . . 121.68(13) ?
    C4 Fe1 C5 . . 40.97(12) ?
    C10 Fe1 C3 . . 157.32(12) ?
    C6 Fe1 C3 . . 159.69(12) ?
    C4 Fe1 C3 . . 40.82(12) ?
    C5 Fe1 C3 . . 68.70(13) ?
    C10 Fe1 C9 . . 41.37(12) ?
    C6 Fe1 C9 . . 69.52(12) ?
    C4 Fe1 C9 . . 107.11(12) ?
    C5 Fe1 C9 . . 124.08(13) ?
    C3 Fe1 C9 . . 121.24(12) ?
    C10 Fe1 C2 . . 160.42(12) ?
    C6 Fe1 C2 . . 123.26(12) ?
    C4 Fe1 C2 . . 68.40(12) ?
    C5 Fe1 C2 . . 68.27(13) ?
    C3 Fe1 C2 . . 40.63(11) ?
    C9 Fe1 C2 . . 156.99(13) ?
    C10 Fe1 C1 . . 123.48(13) ?
    C6 Fe1 C1 . . 106.94(13) ?
    C4 Fe1 C1 . . 68.62(13) ?
    C5 Fe1 C1 . . 40.49(13) ?
    C3 Fe1 C1 . . 68.68(13) ?
    C9 Fe1 C1 . . 160.67(13) ?
    C2 Fe1 C1 . . 40.75(13) ?
    C10 Fe1 C7 . . 68.82(12) ?
    C6 Fe1 C7 . . 40.58(13) ?
    C4 Fe1 C7 . . 160.14(13) ?
    C5 Fe1 C7 . . 157.53(13) ?
    C3 Fe1 C7 . . 123.65(13) ?
    C9 Fe1 C7 . . 68.35(12) ?
    C2 Fe1 C7 . . 107.77(13) ?
    C1 Fe1 C7 . . 122.06(13) ?
    C10 Fe1 C8 . . 68.87(13) ?
    C6 Fe1 C8 . . 68.78(12) ?
    C4 Fe1 C8 . . 123.64(12) ?
    C5 Fe1 C8 . . 160.53(13) ?
    C3 Fe1 C8 . . 107.26(13) ?
    C9 Fe1 C8 . . 40.45(12) ?
    C2 Fe1 C8 . . 121.89(14) ?
    C1 Fe1 C8 . . 157.56(13) ?
    C7 Fe1 C8 . . 40.52(12) ?
    C5 C1 C2 . . 107.6(3) ?
    C5 C1 Fe1 . . 69.25(17) ?
    C2 C1 Fe1 . . 69.53(17) ?
    C5 C1 H1 . . 126.2 ?
    C2 C1 H1 . . 126.2 ?
    Fe1 C1 H1 . . 126.2 ?
    C3 C2 C1 . . 108.3(3) ?
    C3 C2 Fe1 . . 69.35(17) ?
    C1 C2 Fe1 . . 69.72(18) ?
    C3 C2 H2 . . 125.8 ?
    C1 C2 H2 . . 125.8 ?
    Fe1 C2 H2 . . 125.8 ?
    C4 C3 C2 . . 107.9(3) ?
    C4 C3 Fe1 . . 69.53(17) ?
    C2 C3 Fe1 . . 70.02(17) ?
    C4 C3 H3 . . 126.1 ?
    C2 C3 H3 . . 126.1 ?
    Fe1 C3 H3 . . 126.1 ?
    C3 C4 C5 . . 107.8(3) ?
    C3 C4 Fe1 . . 69.65(16) ?
    C5 C4 Fe1 . . 69.50(17) ?
    C3 C4 H4 . . 126.1 ?
    C5 C4 H4 . . 126.1 ?
    Fe1 C4 H4 . . 126.1 ?
    C1 C5 C4 . . 108.4(3) ?
    C1 C5 Fe1 . . 70.27(18) ?
    C4 C5 Fe1 . . 69.53(17) ?
    C1 C5 H5 . . 125.8 ?
    C4 C5 H5 . . 125.8 ?
    Fe1 C5 H5 . . 125.8 ?
    C7 C6 C10 . . 107.4(3) ?
    C7 C6 Fe1 . . 70.56(18) ?
    C10 C6 Fe1 . . 68.79(16) ?
    C7 C6 H6 . . 126.3 ?
    C10 C6 H6 . . 126.3 ?
    Fe1 C6 H6 . . 126.3 ?
    C6 C7 C8 . . 108.7(3) ?
    C6 C7 Fe1 . . 68.85(17) ?
    C8 C7 Fe1 . . 69.73(16) ?
    C6 C7 H7 . . 125.6 ?
    C8 C7 H7 . . 125.6 ?
    Fe1 C7 H7 . . 125.6 ?
    C9 C8 C7 . . 108.2(3) ?
    C9 C8 Fe1 . . 69.15(16) ?
    C7 C8 Fe1 . . 69.75(17) ?
    C9 C8 H8 . . 125.9 ?
    C7 C8 H8 . . 125.9 ?
    Fe1 C8 H8 . . 125.9 ?
    C8 C9 C10 . . 108.0(3) ?
    C8 C9 Fe1 . . 70.40(17) ?
    C10 C9 Fe1 . . 68.70(16) ?
    C8 C9 H9 . . 126.0 ?
    C10 C9 H9 . . 126.0 ?
    Fe1 C9 H9 . . 126.0 ?
    C9 C10 C6 . . 107.6(3) ?
    C9 C10 C11 . . 123.6(3) ?
    C6 C10 C11 . . 128.4(3) ?
    C9 C10 Fe1 . . 69.93(17) ?
    C6 C10 Fe1 . . 69.57(17) ?
    C11 C10 Fe1 . . 120.8(2) ?
    O1 C11 C10 . . 121.5(3) ?
    O1 C11 C12 . . 123.6(3) ?
    C10 C11 C12 . . 114.9(3) ?
    C11 C12 Br1 . . 112.2(2) ?
    C11 C12 H12B . . 109.2 ?
    Br1 C12 H12B . . 109.2 ?
    C11 C12 H12A . . 109.2 ?
    Br1 C12 H12A . . 109.2 ?
    H12B C12 H12A . . 107.9 ?
loop_
    _geom_torsion_atom_site_label_1
    _geom_torsion_atom_site_label_2
    _geom_torsion_atom_site_label_3
    _geom_torsion_atom_site_label_4
    _geom_torsion_site_symmetry_1
    _geom_torsion_site_symmetry_2
    _geom_torsion_site_symmetry_3
    _geom_torsion_site_symmetry_4
    _geom_torsion
    _geom_torsion_publ_flag
    C10 Fe1 C1 C5 . . . . 76.6(2) ?
    C6 Fe1 C1 C5 . . . . 119.3(2) ?
    C4 Fe1 C1 C5 . . . . -37.78(19) ?
    C3 Fe1 C1 C5 . . . . -81.8(2) ?
    C9 Fe1 C1 C5 . . . . 42.9(5) ?
    C2 Fe1 C1 C5 . . . . -119.1(3) ?
    C7 Fe1 C1 C5 . . . . 161.02(19) ?
    C8 Fe1 C1 C5 . . . . -165.4(3) ?
    C10 Fe1 C1 C2 . . . . -164.34(17) ?
    C6 Fe1 C1 C2 . . . . -121.66(19) ?
    C4 Fe1 C1 C2 . . . . 81.30(19) ?
    C5 Fe1 C1 C2 . . . . 119.1(3) ?
    C3 Fe1 C1 C2 . . . . 37.33(17) ?
    C9 Fe1 C1 C2 . . . . 162.0(3) ?
    C7 Fe1 C1 C2 . . . . -79.9(2) ?
    C8 Fe1 C1 C2 . . . . -46.3(4) ?
    C5 C1 C2 C3 . . . . 0.2(4) ?
    Fe1 C1 C2 C3 . . . . -58.8(2) ?
    C5 C1 C2 Fe1 . . . . 59.0(2) ?
    C10 Fe1 C2 C3 . . . . 162.0(3) ?
    C6 Fe1 C2 C3 . . . . -163.31(17) ?
    C4 Fe1 C2 C3 . . . . 37.94(18) ?
    C5 Fe1 C2 C3 . . . . 82.18(19) ?
    C9 Fe1 C2 C3 . . . . -45.0(4) ?
    C1 Fe1 C2 C3 . . . . 119.8(3) ?
    C7 Fe1 C2 C3 . . . . -121.34(19) ?
    C8 Fe1 C2 C3 . . . . -79.1(2) ?
    C10 Fe1 C2 C1 . . . . 42.2(4) ?
    C6 Fe1 C2 C1 . . . . 76.9(2) ?
    C4 Fe1 C2 C1 . . . . -81.9(2) ?
    C5 Fe1 C2 C1 . . . . -37.65(18) ?
    C3 Fe1 C2 C1 . . . . -119.8(3) ?
    C9 Fe1 C2 C1 . . . . -164.8(3) ?
    C7 Fe1 C2 C1 . . . . 118.8(2) ?
    C8 Fe1 C2 C1 . . . . 161.02(18) ?
    C1 C2 C3 C4 . . . . -0.4(3) ?
    Fe1 C2 C3 C4 . . . . -59.4(2) ?
    C1 C2 C3 Fe1 . . . . 59.0(2) ?
    C10 Fe1 C3 C4 . . . . -45.4(4) ?
    C6 Fe1 C3 C4 . . . . 162.8(3) ?
    C5 Fe1 C3 C4 . . . . 37.96(18) ?
    C9 Fe1 C3 C4 . . . . -79.9(2) ?
    C2 Fe1 C3 C4 . . . . 119.0(3) ?
    C1 Fe1 C3 C4 . . . . 81.6(2) ?
    C7 Fe1 C3 C4 . . . . -163.30(18) ?
    C8 Fe1 C3 C4 . . . . -121.84(18) ?
    C10 Fe1 C3 C2 . . . . -164.4(3) ?
    C6 Fe1 C3 C2 . . . . 43.8(4) ?
    C4 Fe1 C3 C2 . . . . -119.0(3) ?
    C5 Fe1 C3 C2 . . . . -81.0(2) ?
    C9 Fe1 C3 C2 . . . . 161.13(19) ?
    C1 Fe1 C3 C2 . . . . -37.43(19) ?
    C7 Fe1 C3 C2 . . . . 77.7(2) ?
    C8 Fe1 C3 C2 . . . . 119.16(19) ?
    C2 C3 C4 C5 . . . . 0.5(3) ?
    Fe1 C3 C4 C5 . . . . -59.3(2) ?
    C2 C3 C4 Fe1 . . . . 59.7(2) ?
    C10 Fe1 C4 C3 . . . . 161.21(17) ?
    C6 Fe1 C4 C3 . . . . -164.1(3) ?
    C5 Fe1 C4 C3 . . . . -119.1(3) ?
    C9 Fe1 C4 C3 . . . . 118.28(18) ?
    C2 Fe1 C4 C3 . . . . -37.77(18) ?
    C1 Fe1 C4 C3 . . . . -81.7(2) ?
    C7 Fe1 C4 C3 . . . . 44.8(4) ?
    C8 Fe1 C4 C3 . . . . 77.0(2) ?
    C10 Fe1 C4 C5 . . . . -79.7(2) ?
    C6 Fe1 C4 C5 . . . . -45.1(4) ?
    C3 Fe1 C4 C5 . . . . 119.1(3) ?
    C9 Fe1 C4 C5 . . . . -122.7(2) ?
    C2 Fe1 C4 C5 . . . . 81.3(2) ?
    C1 Fe1 C4 C5 . . . . 37.35(19) ?
    C7 Fe1 C4 C5 . . . . 163.8(3) ?
    C8 Fe1 C4 C5 . . . . -163.94(19) ?
    C2 C1 C5 C4 . . . . 0.1(3) ?
    Fe1 C1 C5 C4 . . . . 59.2(2) ?
    C2 C1 C5 Fe1 . . . . -59.2(2) ?
    C3 C4 C5 C1 . . . . -0.3(3) ?
    Fe1 C4 C5 C1 . . . . -59.7(2) ?
    C3 C4 C5 Fe1 . . . . 59.4(2) ?
    C10 Fe1 C5 C1 . . . . -121.9(2) ?
    C6 Fe1 C5 C1 . . . . -78.7(2) ?
    C4 Fe1 C5 C1 . . . . 119.5(3) ?
    C3 Fe1 C5 C1 . . . . 81.7(2) ?
    C9 Fe1 C5 C1 . . . . -164.20(19) ?
    C2 Fe1 C5 C1 . . . . 37.88(19) ?
    C7 Fe1 C5 C1 . . . . -46.2(4) ?
    C8 Fe1 C5 C1 . . . . 163.2(4) ?
    C10 Fe1 C5 C4 . . . . 118.55(19) ?
    C6 Fe1 C5 C4 . . . . 161.75(18) ?
    C3 Fe1 C5 C4 . . . . -37.82(18) ?
    C9 Fe1 C5 C4 . . . . 76.3(2) ?
    C2 Fe1 C5 C4 . . . . -81.6(2) ?
    C1 Fe1 C5 C4 . . . . -119.5(3) ?
    C7 Fe1 C5 C4 . . . . -165.7(3) ?
    C8 Fe1 C5 C4 . . . . 43.7(5) ?
    C10 Fe1 C6 C7 . . . . -118.5(3) ?
    C4 Fe1 C6 C7 . . . . -165.4(3) ?
    C5 Fe1 C6 C7 . . . . 161.56(19) ?
    C3 Fe1 C6 C7 . . . . 45.6(4) ?
    C9 Fe1 C6 C7 . . . . -80.3(2) ?
    C2 Fe1 C6 C7 . . . . 78.2(2) ?
    C1 Fe1 C6 C7 . . . . 119.8(2) ?
    C8 Fe1 C6 C7 . . . . -36.84(18) ?
    C4 Fe1 C6 C10 . . . . -46.9(4) ?
    C5 Fe1 C6 C10 . . . . -80.0(2) ?
    C3 Fe1 C6 C10 . . . . 164.1(3) ?
    C9 Fe1 C6 C10 . . . . 38.23(17) ?
    C2 Fe1 C6 C10 . . . . -163.33(18) ?
    C1 Fe1 C6 C10 . . . . -121.69(19) ?
    C7 Fe1 C6 C10 . . . . 118.5(3) ?
    C8 Fe1 C6 C10 . . . . 81.65(19) ?
    C10 C6 C7 C8 . . . . -0.7(3) ?
    Fe1 C6 C7 C8 . . . . 58.4(2) ?
    C10 C6 C7 Fe1 . . . . -59.2(2) ?
    C10 Fe1 C7 C6 . . . . 38.79(18) ?
    C4 Fe1 C7 C6 . . . . 163.8(3) ?
    C5 Fe1 C7 C6 . . . . -44.8(4) ?
    C3 Fe1 C7 C6 . . . . -162.66(18) ?
    C9 Fe1 C7 C6 . . . . 83.4(2) ?
    C2 Fe1 C7 C6 . . . . -120.74(19) ?
    C1 Fe1 C7 C6 . . . . -78.3(2) ?
    C8 Fe1 C7 C6 . . . . 120.6(3) ?
    C10 Fe1 C7 C8 . . . . -81.9(2) ?
    C6 Fe1 C7 C8 . . . . -120.6(3) ?
    C4 Fe1 C7 C8 . . . . 43.1(5) ?
    C5 Fe1 C7 C8 . . . . -165.4(3) ?
    C3 Fe1 C7 C8 . . . . 76.7(2) ?
    C9 Fe1 C7 C8 . . . . -37.27(19) ?
    C2 Fe1 C7 C8 . . . . 118.6(2) ?
    C1 Fe1 C7 C8 . . . . 161.04(19) ?
    C6 C7 C8 C9 . . . . 0.7(3) ?
    Fe1 C7 C8 C9 . . . . 58.6(2) ?
    C6 C7 C8 Fe1 . . . . -57.9(2) ?
    C10 Fe1 C8 C9 . . . . -38.11(18) ?
    C6 Fe1 C8 C9 . . . . -82.9(2) ?
    C4 Fe1 C8 C9 . . . . 76.4(2) ?
    C5 Fe1 C8 C9 . . . . 43.4(5) ?
    C3 Fe1 C8 C9 . . . . 118.20(19) ?
    C2 Fe1 C8 C9 . . . . 160.24(18) ?
    C1 Fe1 C8 C9 . . . . -166.0(3) ?
    C7 Fe1 C8 C9 . . . . -119.8(3) ?
    C10 Fe1 C8 C7 . . . . 81.7(2) ?
    C6 Fe1 C8 C7 . . . . 36.90(19) ?
    C4 Fe1 C8 C7 . . . . -163.81(19) ?
    C5 Fe1 C8 C7 . . . . 163.2(4) ?
    C3 Fe1 C8 C7 . . . . -121.98(19) ?
    C9 Fe1 C8 C7 . . . . 119.8(3) ?
    C2 Fe1 C8 C7 . . . . -79.9(2) ?
    C1 Fe1 C8 C7 . . . . -46.2(4) ?
    C7 C8 C9 C10 . . . . -0.4(3) ?
    Fe1 C8 C9 C10 . . . . 58.58(19) ?
    C7 C8 C9 Fe1 . . . . -59.0(2) ?
    C10 Fe1 C9 C8 . . . . 119.4(3) ?
    C6 Fe1 C9 C8 . . . . 80.94(19) ?
    C4 Fe1 C9 C8 . . . . -122.16(19) ?
    C5 Fe1 C9 C8 . . . . -163.95(19) ?
    C3 Fe1 C9 C8 . . . . -79.8(2) ?
    C2 Fe1 C9 C8 . . . . -47.3(4) ?
    C1 Fe1 C9 C8 . . . . 163.8(3) ?
    C7 Fe1 C9 C8 . . . . 37.33(18) ?
    C6 Fe1 C9 C10 . . . . -38.48(17) ?
    C4 Fe1 C9 C10 . . . . 118.42(18) ?
    C5 Fe1 C9 C10 . . . . 76.6(2) ?
    C3 Fe1 C9 C10 . . . . 160.74(17) ?
    C2 Fe1 C9 C10 . . . . -166.7(3) ?
    C1 Fe1 C9 C10 . . . . 44.4(4) ?
    C7 Fe1 C9 C10 . . . . -82.09(19) ?
    C8 Fe1 C9 C10 . . . . -119.4(3) ?
    C8 C9 C10 C6 . . . . 0.0(3) ?
    Fe1 C9 C10 C6 . . . . 59.60(19) ?
    C8 C9 C10 C11 . . . . -174.0(3) ?
    Fe1 C9 C10 C11 . . . . -114.3(3) ?
    C8 C9 C10 Fe1 . . . . -59.6(2) ?
    C7 C6 C10 C9 . . . . 0.5(3) ?
    Fe1 C6 C10 C9 . . . . -59.82(19) ?
    C7 C6 C10 C11 . . . . 174.0(3) ?
    Fe1 C6 C10 C11 . . . . 113.7(3) ?
    C7 C6 C10 Fe1 . . . . 60.3(2) ?
    C6 Fe1 C10 C9 . . . . 118.7(2) ?
    C4 Fe1 C10 C9 . . . . -80.1(2) ?
    C5 Fe1 C10 C9 . . . . -122.53(18) ?
    C3 Fe1 C10 C9 . . . . -47.0(4) ?
    C2 Fe1 C10 C9 . . . . 164.4(3) ?
    C1 Fe1 C10 C9 . . . . -163.89(18) ?
    C7 Fe1 C10 C9 . . . . 80.88(19) ?
    C8 Fe1 C10 C9 . . . . 37.29(17) ?
    C4 Fe1 C10 C6 . . . . 161.21(18) ?
    C5 Fe1 C10 C6 . . . . 118.76(19) ?
    C3 Fe1 C10 C6 . . . . -165.7(3) ?
    C9 Fe1 C10 C6 . . . . -118.7(2) ?
    C2 Fe1 C10 C6 . . . . 45.7(4) ?
    C1 Fe1 C10 C6 . . . . 77.4(2) ?
    C7 Fe1 C10 C6 . . . . -37.82(18) ?
    C8 Fe1 C10 C6 . . . . -81.41(19) ?
    C6 Fe1 C10 C11 . . . . -123.4(3) ?
    C4 Fe1 C10 C11 . . . . 37.8(3) ?
    C5 Fe1 C10 C11 . . . . -4.6(3) ?
    C3 Fe1 C10 C11 . . . . 70.9(4) ?
    C9 Fe1 C10 C11 . . . . 117.9(3) ?
    C2 Fe1 C10 C11 . . . . -77.7(4) ?
    C1 Fe1 C10 C11 . . . . -46.0(3) ?
    C7 Fe1 C10 C11 . . . . -161.2(3) ?
    C8 Fe1 C10 C11 . . . . 155.2(3) ?
    C9 C10 C11 O1 . . . . -5.8(4) ?
    C6 C10 C11 O1 . . . . -178.4(3) ?
    Fe1 C10 C11 O1 . . . . -91.0(3) ?
    C9 C10 C11 C12 . . . . 174.9(3) ?
    C6 C10 C11 C12 . . . . 2.3(4) ?
    Fe1 C10 C11 C12 . . . . 89.7(3) ?
    O1 C11 C12 Br1 . . . . 5.7(4) ?
    C10 C11 C12 Br1 . . . . -175.0(2) ?
loop_
    _geom_hbond_atom_site_label_D
    _geom_hbond_atom_site_label_H
    _geom_hbond_atom_site_label_A
    _geom_hbond_site_symmetry_A
    _geom_hbond_distance_DH
    _geom_hbond_distance_HA
    _geom_hbond_distance_DA
    _geom_hbond_angle_DHA
    C1 H1 O1 2_656 1.00 2.49 3.327(4) 140
    C12 H12a O1 2_656 0.99 2.35 3.291(4) 158
    C12 H12b Cg1 4_565 0.99 2.64 3.445(3) 139
