# Supplementary material for: (2-Bromo­acet­yl)ferrocene
Source: Acta Crystallogr Sect E Struct Rep Online. 2011 Nov 30;67(Pt 12):m1875. doi: 10.1107/S1600536811050434 (PMC3238761; doi:10.1107/S1600536811050434)
Supplement: Supplementary file 2 [file e-67-m1875-Isup2.hkl]

# 
# h,k,l, Fc-squared, Fo-squared, sigma(Fo-squared) and status flag 
# 
data_I
_shelx_title '  P21/c' 
_shelx_refln_list_code          4 
_shelx_F_calc_maximum      269.55 
_exptl_crystal_F_000       608.00 
_reflns_d_resolution_high  0.7680 
 
loop_ 
 _symmetry_equiv_pos_as_xyz 
 'x, y, z' 
 '-x, y+1/2, -z+1/2' 
 '-x, -y, -z' 
 'x, -y-1/2, z-1/2' 
 
_cell_length_a     7.7095 
_cell_length_b     9.6609 
_cell_length_c    14.7464 
_cell_angle_alpha  90.000 
_cell_angle_beta   98.061 
_cell_angle_gamma  90.000 
 
_shelx_F_squared_multiplier     1.000 
 
loop_ 
 _refln_index_h 
 _refln_index_k 
 _refln_index_l 
 _refln_F_squared_calc 
 _refln_F_squared_meas 
 _refln_F_squared_sigma 
 _refln_observed_status 
   1   0   0      271.54      279.64     29.95 o 
   2   0   0    22173.48    21966.42    398.84 o 
   3   0   0     4134.92     4299.74     91.86 o 
   4   0   0     4914.73     5142.75    133.04 o 
   5   0   0     1872.42     2130.07    104.71 o 
   6   0   0      346.80      396.95     48.13 o 
   7   0   0      487.00      654.78     63.12 o 
   8   0   0       57.59       82.16     26.44 o 
   9   0   0     2570.27     2993.64    255.01 o 
   1   1   0     6516.64     6806.43    106.46 o 
   2   1   0     5453.69     5821.48     70.77 o 
   3   1   0     5760.84     5840.92    117.35 o 
   4   1   0    18901.39    19058.53    312.79 o 
   5   1   0    12393.99    13287.07    248.92 o 
   6   1   0     5502.76     5855.89    166.47 o 
   7   1   0     5957.77     6289.32    147.61 o 
   8   1   0      946.49     1063.61     58.89 o 
   9   1   0     4037.95     4095.74    213.14 o 
   0   2   0    72656.57    65098.92    833.67 o 
   1   2   0     1153.13     1292.40     30.27 o 
   2   2   0    18784.23    18381.31    168.91 o 
   3   2   0     4230.57     4418.08    102.93 o 
   4   2   0     6766.63     6963.96    107.53 o 
   5   2   0     1139.90     1226.73     45.61 o 
   6   2   0       52.36       51.16     12.43 o 
   7   2   0       20.14       12.42      8.21 o 
   8   2   0       23.41       -2.81     31.93 o 
   9   2   0     1737.19     1768.52    104.80 o 
   1   3   0      552.16      542.17     20.39 o 
   2   3   0     4346.29     4459.98     77.47 o 
   3   3   0      175.02      171.17     12.62 o 
   4   3   0     7452.54     7364.60    101.67 o 
   5   3   0     4302.96     4343.43    107.95 o 
   6   3   0     3256.05     3449.82     99.79 o 
   7   3   0     3188.15     3270.96    168.02 o 
   8   3   0      445.89      446.06     51.86 o 
   9   3   0     1124.98     1411.18    119.93 o 
   0   4   0     4038.27     3874.72     92.74 o 
   1   4   0      315.98      426.47     25.86 o 
   2   4   0     3215.09     3167.17     68.26 o 
   3   4   0     1912.73     1922.25     44.89 o 
   4   4   0     1919.23     1974.97     53.87 o 
   5   4   0      472.64      485.45     29.80 o 
   6   4   0        1.24       -6.17      6.17 o 
   7   4   0        1.71        4.09     10.80 o 
   8   4   0       53.28       48.58     16.90 o 
   9   4   0      226.73      222.06     41.30 o 
   1   5   0       41.28       21.38      6.27 o 
   2   5   0      331.36      334.38     22.74 o 
   3   5   0       12.10       11.65      6.05 o 
   4   5   0      300.15      296.68     21.83 o 
   5   5   0       41.54       35.53      8.95 o 
   6   5   0      161.45      176.39     26.27 o 
   7   5   0      446.13      379.10     40.66 o 
   8   5   0        2.41       16.60     10.82 o 
   9   5   0      457.36      541.53    105.43 o 
   0   6   0     1685.75     1992.17     89.40 o 
   1   6   0       15.21       13.36      5.07 o 
   2   6   0        4.30       -5.43      6.42 o 
   3   6   0      342.05      343.60     30.86 o 
   4   6   0        2.59        1.19      5.98 o 
   5   6   0      278.17      255.23     22.95 o 
   6   6   0      164.91      199.23     28.26 o 
   7   6   0      286.68      232.05     31.40 o 
   8   6   0      231.60      161.88     43.96 o 
   1   7   0      271.86      272.63     22.87 o 
   2   7   0      155.57      165.18     20.07 o 
   3   7   0     1231.00     1325.06     61.68 o 
   4   7   0     1757.04     1695.59     59.44 o 
   5   7   0      869.46      888.43     55.47 o 
   6   7   0      149.66      112.93     23.24 o 
   7   7   0       71.39      104.51     28.70 o 
   8   7   0       76.61      101.18     53.83 o 
   0   8   0     5643.70     5477.68    185.47 o 
   1   8   0       33.53       19.01      7.68 o 
   2   8   0     2341.38     2305.39     85.50 o 
   3   8   0      113.09      100.47     22.34 o 
   4   8   0     1284.20     1332.67     70.22 o 
   5   8   0       19.78        2.63      9.21 o 
   6   8   0      396.89      358.63     74.61 o 
   7   8   0      301.67      241.68     62.72 o 
   1   9   0      534.29      649.15     46.79 o 
   2   9   0      478.28      493.27     48.38 o 
   3   9   0      541.18      604.33     54.67 o 
   4   9   0      514.24      550.28     78.41 o 
   5   9   0     1300.22     1274.09    194.59 o 
   6   9   0      428.18      383.72     68.10 o 
   0  10   0     4509.60     4510.22    302.56 o 
   1  10   0      114.78       82.04     27.08 o 
   2  10   0     3228.81     3651.97    144.58 o 
   3  10   0        0.33       21.97     12.10 o 
   4  10   0     1564.64     1627.92    138.44 o 
   5  10   0       20.28       -0.14     19.47 o 
   6  10   0      508.49      555.47    140.11 o 
   1  11   0      353.55      382.21     62.60 o 
   2  11   0      336.30      339.76     66.79 o 
   3  11   0      750.25      909.84    107.15 o 
   4  11   0     1022.14      967.84    113.36 o 
   0  12   0     1367.16     1733.55    238.39 o 
   1  12   0        0.23      -26.72     26.72 o 
   2  12   0     1691.33     1851.19    132.63 o 
  -9   1   1      267.33      248.39    120.88 o 
  -8   1   1      958.62      957.12     54.13 o 
  -7   1   1        6.57       -1.03      8.38 o 
  -6   1   1     1063.81     1126.76     54.10 o 
  -5   1   1       19.65       12.72      7.41 o 
  -4   1   1     1354.57     1415.51     46.35 o 
  -3   1   1      835.47      825.79     32.95 o 
  -2   1   1       65.95       90.36     14.38 o 
  -1   1   1      965.59     1086.38     33.68 o 
   0   1   1       35.40       28.13     12.88 o 
   1   1   1       60.82       56.11      4.64 o 
   2   1   1      385.96      404.76     16.40 o 
   3   1   1     3950.09     4110.82     68.45 o 
   4   1   1       65.32       51.97     12.35 o 
   5   1   1       43.36       42.84     10.70 o 
   6   1   1       85.76       94.15     21.03 o 
   7   1   1      107.58      118.99     20.23 o 
   8   1   1      145.14      168.54     24.56 o 
   9   1   1      365.25      490.88     71.71 o 
  -9   2   1       94.86       90.41     25.25 o 
  -8   2   1      543.94      494.93     54.20 o 
  -7   2   1        9.37       23.78      7.68 o 
  -6   2   1      279.04      213.38     27.03 o 
  -5   2   1      407.13      406.84     26.10 o 
  -4   2   1      513.26      464.26     26.38 o 
  -3   2   1     3070.22     3126.70     80.27 o 
  -2   2   1     4922.19     4866.42    131.92 o 
  -1   2   1     7616.89     7699.53     86.91 o 
   0   2   1    10429.48    10586.57    117.88 o 
   1   2   1     5029.61     5106.67     62.62 o 
   2   2   1     1224.68     1287.14     34.90 o 
   3   2   1     2317.25     2254.43     48.71 o 
   4   2   1      236.07      194.72     15.75 o 
   5   2   1      628.71      605.67     34.35 o 
   6   2   1     3080.00     2953.26     77.00 o 
   7   2   1       10.62        1.40     10.11 o 
   8   2   1      311.37      334.69     43.47 o 
   9   2   1      367.60      382.06     49.00 o 
  -9   3   1      336.50      343.49     48.71 o 
  -8   3   1     5322.72     5772.29    242.46 o 
  -7   3   1      153.05      143.59     31.48 o 
  -6   3   1     5550.81     5377.68    170.37 o 
  -5   3   1        2.29       15.90      6.73 o 
  -4   3   1     6637.35     6576.28    100.19 o 
  -3   3   1     2087.49     2147.56     42.31 o 
  -2   3   1     5114.94     5064.92     82.49 o 
  -1   3   1      383.00      385.23     21.52 o 
   0   3   1      294.26      251.11     15.79 o 
   1   3   1     2226.86     2275.99     48.71 o 
   2   3   1     1158.60     1224.75     35.61 o 
   3   3   1     6916.94     7211.43    101.79 o 
   4   3   1       76.59       69.62     11.40 o 
   5   3   1     5732.10     5639.63    195.42 o 
   6   3   1        3.74       13.97      8.20 o 
   7   3   1     1840.08     1922.20    107.73 o 
   8   3   1      360.64      317.16     43.90 o 
   9   3   1      920.22      963.05     98.02 o 
  -9   4   1      564.74      636.19     66.99 o 
  -8   4   1      859.39      806.02     71.05 o 
  -7   4   1      129.84      123.29     23.30 o 
  -6   4   1      180.63      226.54     28.23 o 
  -5   4   1      681.56      693.18     31.47 o 
  -4   4   1     6804.38     6820.36     96.62 o 
  -3   4   1     2811.69     2880.24     81.17 o 
  -2   4   1    13378.07    13497.81    154.67 o 
  -1   4   1     6410.56     6341.33     98.54 o 
   0   4   1     6542.35     6387.08     98.21 o 
   1   4   1     9111.44     8680.24    131.05 o 
   2   4   1     6766.09     6996.10    120.05 o 
   3   4   1     4552.79     4359.26     72.47 o 
   4   4   1      253.26      258.28     17.41 o 
   5   4   1     1816.83     1749.64     61.44 o 
   6   4   1     1725.85     1533.39     85.72 o 
   7   4   1       86.79       73.53     19.71 o 
   8   4   1      895.80      910.42     65.16 o 
   9   4   1      441.21      389.39     98.69 o 
  -9   5   1      409.85      498.74     86.35 o 
  -8   5   1     3824.82     4022.26    238.10 o 
  -7   5   1      281.33      329.01     36.21 o 
  -6   5   1     7416.41     7334.08    173.48 o 
  -5   5   1       65.72       52.12      7.96 o 
  -4   5   1    12869.40    12950.82    194.26 o 
  -3   5   1     1180.91     1228.81     54.87 o 
  -2   5   1     3999.16     3924.13     77.03 o 
  -1   5   1       10.60       10.00      7.97 o 
   0   5   1     1263.06     1399.67     41.15 o 
   1   5   1     1487.69     1464.39     44.20 o 
   2   5   1      858.03     1012.86     40.67 o 
   3   5   1     9004.52     8995.41    153.63 o 
   4   5   1      304.70      302.89     29.74 o 
   5   5   1     7436.90     7640.12    173.70 o 
   6   5   1       91.27      111.99     22.58 o 
   7   5   1     4661.00     4581.01    171.12 o 
   8   5   1      589.15      574.62     51.66 o 
   9   5   1     1327.47     1238.26    127.34 o 
  -8   6   1      967.18      990.42     89.95 o 
  -7   6   1      391.43      334.36     46.86 o 
  -6   6   1      242.12      291.07     33.50 o 
  -5   6   1       93.44      117.80     14.47 o 
  -4   6   1     3103.72     3148.93     77.58 o 
  -3   6   1     1661.45     1569.74     56.90 o 
  -2   6   1     9108.46     9133.14    134.75 o 
  -1   6   1     6765.68     6598.71    122.93 o 
   0   6   1     8442.76     8536.31    125.29 o 
   1   6   1     7518.64     7089.20    110.66 o 
   2   6   1     3743.99     3784.90     82.51 o 
   3   6   1     6718.24     6589.67    131.40 o 
   4   6   1      463.42      450.30     29.74 o 
   5   6   1     1778.89     1739.41     63.69 o 
   6   6   1      739.83      771.45     55.33 o 
   7   6   1      100.44      112.21     23.65 o 
   8   6   1      247.58      212.09     40.64 o 
  -8   7   1     2673.87     2740.58    202.44 o 
  -7   7   1      497.00      521.51     59.04 o 
  -6   7   1     4521.60     4552.16    140.11 o 
  -5   7   1        0.40       -6.46      8.15 o 
  -4   7   1     5263.65     5319.38    118.18 o 
  -3   7   1      311.59      367.05     30.99 o 
  -2   7   1     3909.71     3956.69     97.83 o 
  -1   7   1       15.65       15.32      6.99 o 
   0   7   1        8.26       19.02      6.70 o 
   1   7   1      225.16      259.21     23.51 o 
   2   7   1      655.72      659.27     31.03 o 
   3   7   1     3073.59     3187.86     96.03 o 
   4   7   1       23.91       21.53      9.27 o 
   5   7   1     4542.94     4592.80    131.33 o 
   6   7   1      234.50      135.33     30.34 o 
   7   7   1     4037.66     3896.35    178.47 o 
   8   7   1      398.39      410.27     75.37 o 
  -7   8   1        2.51      -26.44     26.44 o 
  -6   8   1        1.40      -13.10     15.01 o 
  -5   8   1       73.44      103.73     20.07 o 
  -4   8   1      855.29      906.60     47.65 o 
  -3   8   1      121.22       85.68     22.00 o 
  -2   8   1     4315.74     4153.70    120.94 o 
  -1   8   1     1410.34     1454.53     65.92 o 
   0   8   1     2612.76     2629.63     88.60 o 
   1   8   1     9883.93    10199.21    190.31 o 
   2   8   1     2384.79     2367.17     75.05 o 
   3   8   1     2829.16     2992.75     87.51 o 
   4   8   1      123.05      122.62     19.56 o 
   5   8   1      259.94      264.26     51.04 o 
   6   8   1       67.19       48.55     19.99 o 
   7   8   1       98.80       93.20     28.07 o 
  -6   9   1     1892.96     1799.92    242.04 o 
  -5   9   1       25.46      -16.73     20.56 o 
  -4   9   1     1303.13     1271.93     63.06 o 
  -3   9   1      155.04      124.38     37.50 o 
  -2   9   1      931.68      960.00     60.28 o 
  -1   9   1      428.80      429.93     37.63 o 
   0   9   1      263.58      313.90     42.84 o 
   1   9   1       22.18       12.05     10.85 o 
   2   9   1     1212.44     1284.87     76.37 o 
   3   9   1     1142.61     1251.43     77.94 o 
   4   9   1       58.63       85.10     32.62 o 
   5   9   1     1862.21     1795.14    210.39 o 
   6   9   1      181.33      164.39     46.13 o 
  -6  10   1       96.88       45.75     33.35 o 
  -5  10   1      764.82      669.85     86.66 o 
  -4  10   1      148.34      168.05     33.03 o 
  -3  10   1        3.13        8.98     13.81 o 
  -2  10   1     1336.78     1419.15     88.18 o 
  -1  10   1      328.57      330.39     47.65 o 
   0  10   1      875.05      797.82    103.36 o 
   1  10   1     1094.80     1086.09     75.46 o 
   2  10   1        0.28       34.69     15.29 o 
   3  10   1      723.20      951.25    106.17 o 
   4  10   1      340.10      183.98     71.57 o 
   5  10   1      207.74      164.52     44.79 o 
  -4  11   1      128.45      135.47     40.53 o 
  -3  11   1      395.93      447.04     60.50 o 
  -2  11   1      124.98      110.72     26.32 o 
  -1  11   1      574.08      605.86     78.16 o 
   0  11   1      452.68      412.02     73.23 o 
   1  11   1       74.06       63.52     33.84 o 
   2  11   1      396.23      455.48     77.38 o 
   3  11   1      256.13      229.77     55.50 o 
   4  11   1      330.83      302.97     65.08 o 
  -3  12   1       22.63       36.27     48.65 o 
  -2  12   1      204.50      218.79     46.06 o 
  -1  12   1        0.85      -41.51     41.51 o 
   0  12   1       50.36       52.37     43.50 o 
   1  12   1      191.02      316.75     72.02 o 
   2  12   1      143.45      212.84     58.83 o 
 -10   0   2     2369.61     2371.56    240.13 o 
  -9   0   2       57.41       33.42     26.39 o 
  -8   0   2       79.50       61.60     18.04 o 
  -7   0   2       33.96       33.13     13.81 o 
  -6   0   2        6.68      -14.41     15.14 o 
  -5   0   2     1695.69     1654.08     75.40 o 
  -4   0   2      958.99     1066.26     61.26 o 
  -3   0   2    19936.37    20021.33    494.43 o 
  -2   0   2     1930.52     1916.27     57.61 o 
  -1   0   2    41316.99    41546.88    782.74 o 
   0   0   2       82.71       77.93     13.21 o 
   1   0   2    44193.72    45798.65    880.36 o 
   2   0   2    10352.95    10233.85    145.41 o 
   3   0   2    18785.49    18616.77    246.03 o 
   4   0   2      849.12      874.15     65.45 o 
   5   0   2     1020.58     1048.33     63.16 o 
   6   0   2     1183.23     1233.38     72.51 o 
   7   0   2      360.10      291.32     45.10 o 
   8   0   2     1772.67     1811.06    117.89 o 
   9   0   2       25.15       65.21     48.49 o 
 -10   1   2     1023.20     1012.61    110.02 o 
  -9   1   2      966.26     1013.63    104.36 o 
  -8   1   2     5476.15     5335.68    173.20 o 
  -7   1   2     4411.47     4772.98    147.28 o 
  -6   1   2     5369.87     5469.86    219.03 o 
  -5   1   2    11154.03    11416.37    249.02 o 
  -4   1   2     4035.62     4115.91     92.32 o 
  -3   1   2     5089.88     4981.32     84.60 o 
  -2   1   2     4156.11     4337.08    140.88 o 
  -1   1   2     4509.21     4455.30     69.30 o 
   0   1   2       92.55      145.73     15.19 o 
   1   1   2    12990.73    13210.98    224.40 o 
   2   1   2     4721.05     4674.39     66.27 o 
   3   1   2     3624.24     3517.93     61.03 o 
   4   1   2     9940.60    10152.14    182.37 o 
   5   1   2     5832.27     6028.17    106.75 o 
   6   1   2     8401.22     8757.97    160.98 o 
   7   1   2      172.31      180.93     22.58 o 
   8   1   2     5141.47     5159.47    144.69 o 
   9   1   2      160.96      154.99     42.18 o 
  -9   2   2       39.84       47.27     17.24 o 
  -8   2   2      234.61      212.53     35.46 o 
  -7   2   2       13.69       -6.75     14.43 o 
  -6   2   2      233.25      255.54     28.79 o 
  -5   2   2     3396.26     3414.99    124.14 o 
  -4   2   2     4678.42     4786.69    152.43 o 
  -3   2   2    11882.73    11583.41    229.53 o 
  -2   2   2       84.16       80.32     10.13 o 
  -1   2   2    27650.58    26063.80    490.99 o 
   0   2   2     1534.62     1631.58     38.27 o 
   1   2   2    29963.71    30145.85    358.51 o 
   2   2   2      652.39      585.90     23.32 o 
   3   2   2     5216.12     5052.13     78.32 o 
   4   2   2     1272.11     1211.71     42.03 o 
   5   2   2      177.91      161.10     17.07 o 
   6   2   2        3.87       -4.43      6.80 o 
   7   2   2      146.28      152.29     20.82 o 
   8   2   2     1691.74     1710.10     80.34 o 
   9   2   2        4.82      -14.61     14.76 o 
  -9   3   2      313.19      375.07     51.54 o 
  -8   3   2     2081.46     2042.45    113.82 o 
  -7   3   2      715.24      627.60     59.32 o 
  -6   3   2     1629.42     1740.13    111.75 o 
  -5   3   2     6151.60     6110.82    153.42 o 
  -4   3   2      855.84      881.41     43.00 o 
  -3   3   2     6405.03     6554.13    100.28 o 
  -2   3   2       56.53       48.78      5.42 o 
  -1   3   2      288.55      265.83     14.41 o 
   0   3   2       87.96       77.25      7.45 o 
   1   3   2     1814.95     1823.68     65.34 o 
   2   3   2     1118.20     1120.93     30.92 o 
   3   3   2      982.98      876.61     32.35 o 
   4   3   2     6342.55     6186.67    116.62 o 
   5   3   2     5093.42     4974.73    200.50 o 
   6   3   2     4506.18     4291.26    165.98 o 
   7   3   2      308.85      319.76     62.19 o 
   8   3   2     2748.05     2773.00    134.16 o 
   9   3   2       13.37       26.76     16.99 o 
  -9   4   2       32.66        1.25     17.02 o 
  -8   4   2      110.16       59.63     41.16 o 
  -7   4   2       22.26        4.21      8.76 o 
  -6   4   2       97.74       86.98     17.70 o 
  -5   4   2      311.85      300.87     28.10 o 
  -4   4   2      901.84      957.82     42.79 o 
  -3   4   2     2734.77     2636.94     71.49 o 
  -2   4   2      378.44      398.87     20.90 o 
  -1   4   2    10352.03    10246.39    130.26 o 
   0   4   2       17.32        5.02      5.29 o 
   1   4   2     3245.65     3137.34     70.71 o 
   2   4   2     2008.73     1955.64     59.31 o 
   3   4   2     1827.95     1783.66     47.36 o 
   4   4   2      436.41      459.52     26.78 o 
   5   4   2        9.53       12.00      9.39 o 
   6   4   2      126.11      144.88     19.41 o 
   7   4   2      219.43      151.69     24.18 o 
   8   4   2      194.59      214.12     31.81 o 
   9   4   2        4.10       -1.80     10.74 o 
  -9   5   2        3.76      -16.27     22.72 o 
  -8   5   2      339.23      357.16     51.04 o 
  -7   5   2      131.77      139.50     24.96 o 
  -6   5   2      198.55      203.54     26.65 o 
  -5   5   2      788.75      834.99     49.20 o 
  -4   5   2      156.82      161.02     12.26 o 
  -3   5   2      276.18      281.16     23.50 o 
  -2   5   2     1829.08     1891.34     51.61 o 
  -1   5   2      118.68      112.93     12.94 o 
   0   5   2        0.61        5.75      5.05 o 
   1   5   2      475.98      485.70     19.47 o 
   2   5   2      705.51      722.08     27.40 o 
   3   5   2     1463.88     1416.07     44.39 o 
   4   5   2      257.39      242.02     19.35 o 
   5   5   2      215.33      224.08     22.96 o 
   6   5   2      365.66      411.83     40.60 o 
   7   5   2       57.57       39.42     13.41 o 
   8   5   2      292.02      215.84     36.77 o 
  -8   6   2       55.15       41.57     40.16 o 
  -7   6   2      753.62      703.68     60.22 o 
  -6   6   2      463.74      456.31     40.27 o 
  -5   6   2        3.80        2.89      4.78 o 
  -4   6   2      183.91      162.12     19.40 o 
  -3   6   2      450.86      479.01     30.64 o 
  -2   6   2      197.58      173.41     16.74 o 
  -1   6   2      140.25      144.90     18.25 o 
   0   6   2       98.89      108.95     11.83 o 
   1   6   2       46.99       49.78      7.21 o 
   2   6   2      524.54      531.44     23.70 o 
   3   6   2      123.27       97.83     14.44 o 
   4   6   2      227.23      251.13     22.23 o 
   5   6   2      250.45      232.57     26.40 o 
   6   6   2      205.73      230.00     35.69 o 
   7   6   2      134.56       51.88     14.81 o 
   8   6   2        0.63       -8.32     15.92 o 
  -8   7   2        6.67       22.42     30.94 o 
  -7   7   2      126.71      121.11     28.89 o 
  -6   7   2      300.35      278.45     32.93 o 
  -5   7   2      130.48      119.37     15.80 o 
  -4   7   2      474.82      466.19     36.30 o 
  -3   7   2       37.33       28.23      8.39 o 
  -2   7   2     1549.52     1494.03     52.57 o 
  -1   7   2      288.75      266.29     25.09 o 
   0   7   2      938.17      943.39     41.40 o 
   1   7   2        0.08       -1.21      4.35 o 
   2   7   2     2621.92     2524.45     64.01 o 
   3   7   2      108.70      106.70     10.56 o 
   4   7   2       66.65       68.94     12.41 o 
   5   7   2       46.12       25.56     16.80 o 
   6   7   2      927.77      874.72     81.01 o 
   7   7   2      107.72       60.70     27.19 o 
   8   7   2       75.83       46.49     41.78 o 
  -7   8   2      531.02      389.10     71.32 o 
  -6   8   2      473.76      540.45     47.55 o 
  -5   8   2      348.54      399.39     38.46 o 
  -4   8   2        4.34        7.73     10.11 o 
  -3   8   2     1097.76     1195.74     54.46 o 
  -2   8   2      259.77      256.61     25.59 o 
  -1   8   2     1133.37     1060.27     52.44 o 
   0   8   2      139.13      120.98     19.09 o 
   1   8   2     3688.74     3598.62     85.72 o 
   2   8   2      108.37       87.97     17.06 o 
   3   8   2     1546.77     1566.28    123.62 o 
   4   8   2       34.61       46.98     24.66 o 
   5   8   2      541.92      487.45     72.50 o 
   6   8   2      191.55      235.64     51.71 o 
   7   8   2      478.35      410.56     71.95 o 
  -7   9   2      429.82      465.85     86.14 o 
  -6   9   2      570.14      673.09     99.40 o 
  -5   9   2      904.13      876.14     76.64 o 
  -4   9   2      975.36     1039.27     69.89 o 
  -3   9   2      793.11      787.15     61.74 o 
  -2   9   2     3927.45     3750.01    106.76 o 
  -1   9   2       12.52       20.18     10.70 o 
   0   9   2      143.35      175.93     25.32 o 
   1   9   2      103.21       80.66     13.85 o 
   2   9   2      864.68      853.72     58.72 o 
   3   9   2       26.63        8.65     43.27 o 
   4   9   2     1858.36     1872.02    147.42 o 
   5   9   2      538.00      460.08     98.55 o 
   6   9   2     1027.91     1001.78    112.78 o 
  -6  10   2       53.12       19.39     40.02 o 
  -5  10   2      814.69      936.18    171.65 o 
  -4  10   2        6.31       -5.85     14.56 o 
  -3  10   2     1164.44     1274.26     83.97 o 
  -2  10   2       42.80       16.59     10.16 o 
  -1  10   2     2441.39     2481.05    131.44 o 
   0  10   2      210.07      212.10     51.07 o 
   1  10   2     5241.30     5364.79    166.61 o 
   2  10   2       25.71       31.75     42.88 o 
   3  10   2     1395.56     1393.09    129.63 o 
   4  10   2        2.78      -18.42     29.72 o 
   5  10   2      336.17      274.22    123.72 o 
  -4  11   2      519.99      464.52     82.13 o 
  -3  11   2      754.08      857.74     78.56 o 
  -2  11   2      281.18      264.52     41.87 o 
  -1  11   2      112.85      102.42     38.24 o 
   0  11   2      360.47      413.68     72.09 o 
   1  11   2       91.22      113.67     39.11 o 
   2  11   2      659.64      600.18     89.91 o 
   3  11   2      628.32      740.63    102.31 o 
   4  11   2     1316.53     1343.81    268.09 o 
  -2  12   2       63.62       29.85     39.64 o 
  -1  12   2     2608.37     2946.29    208.40 o 
   0  12   2       48.81       52.30     47.94 o 
   1  12   2     1193.61     1318.16    147.47 o 
   2  12   2      169.42      131.33     71.33 o 
 -10   1   3       11.73      -57.72     91.20 o 
  -9   1   3      248.46      224.10     51.95 o 
  -8   1   3        5.38       -2.85     11.79 o 
  -7   1   3     2578.58     2619.09     85.29 o 
  -6   1   3        5.71        3.35      4.34 o 
  -5   1   3      498.50      469.79     24.79 o 
  -4   1   3       44.08       48.37      8.23 o 
  -3   1   3      181.17      207.37     30.19 o 
  -2   1   3        7.81       11.52      4.60 o 
  -1   1   3     3573.66     3698.70     47.08 o 
   0   1   3     2229.15     2306.99     71.80 o 
   1   1   3      117.61      146.72     16.59 o 
   2   1   3     1507.85     1533.56     38.08 o 
   3   1   3      406.70      441.48     21.12 o 
   4   1   3      618.84      671.63     31.53 o 
   5   1   3      699.43      715.96     35.71 o 
   6   1   3      275.99      281.00     24.87 o 
   7   1   3       15.43       13.15     11.35 o 
   8   1   3      114.41      131.27     23.35 o 
   9   1   3       33.21       16.23     16.55 o 
  -9   2   3      212.45      241.55     54.15 o 
  -8   2   3      139.41       90.23     35.03 o 
  -7   2   3       27.43        4.13     11.25 o 
  -6   2   3       41.09       60.70     23.44 o 
  -5   2   3      294.76      300.50     29.45 o 
  -4   2   3     2502.49     2550.01    101.83 o 
  -3   2   3     4574.72     4532.12     76.77 o 
  -2   2   3     2905.08     2696.36     50.38 o 
  -1   2   3     1275.19     1210.56     49.14 o 
   0   2   3     5086.60     4895.41    134.65 o 
   1   2   3      434.52      439.28     19.02 o 
   2   2   3     5932.78     6063.24     98.72 o 
   3   2   3      358.94      395.35     20.72 o 
   4   2   3     1052.52     1056.59     38.74 o 
   5   2   3      564.98      508.59     31.77 o 
   6   2   3       27.86       27.55      8.92 o 
   7   2   3     1431.31     1464.28     65.66 o 
   8   2   3        2.26       -0.37     11.58 o 
   9   2   3      543.12      551.22     60.74 o 
  -9   3   3     1950.36     1830.15    113.27 o 
  -8   3   3      459.19      439.38     67.14 o 
  -7   3   3     6813.69     6925.23    207.53 o 
  -6   3   3       19.03       18.98      9.35 o 
  -5   3   3     4627.03     4580.73    122.23 o 
  -4   3   3     1043.51     1049.59     45.46 o 
  -3   3   3     5186.15     5219.31    105.61 o 
  -2   3   3       24.23       17.87      3.53 o 
  -1   3   3      534.87      474.74     21.77 o 
   0   3   3      198.07      203.14     14.07 o 
   1   3   3     2376.67     2442.29    103.80 o 
   2   3   3     6021.29     6262.09     89.63 o 
   3   3   3      476.77      512.26     23.38 o 
   4   3   3     8008.79     7580.46    164.72 o 
   5   3   3      711.34      624.64     42.59 o 
   6   3   3     1659.18     1784.26     71.17 o 
   7   3   3      164.96      174.32     32.44 o 
   8   3   3     1617.35     1661.58    108.64 o 
   9   3   3      509.97      545.66     62.76 o 
  -9   4   3      763.76      814.02    113.17 o 
  -8   4   3       29.86       26.48     30.38 o 
  -7   4   3      181.66      186.27     26.13 o 
  -6   4   3      740.75      805.45     49.03 o 
  -5   4   3      997.54     1009.37     66.62 o 
  -4   4   3     1580.59     1667.10     75.20 o 
  -3   4   3    10318.51    10455.48    142.56 o 
  -2   4   3     8978.81     8591.27    104.91 o 
  -1   4   3     8120.59     8361.27    120.05 o 
   0   4   3    16155.36    15404.92    168.23 o 
   1   4   3     4306.23     4457.69     92.35 o 
   2   4   3     2669.85     2479.00     93.63 o 
   3   4   3      896.35     1009.84     36.72 o 
   4   4   3     2370.73     2296.28     62.43 o 
   5   4   3      505.52      497.37     34.20 o 
   6   4   3      219.29      146.56     20.85 o 
   7   4   3     1369.70     1360.31     78.44 o 
   8   4   3      321.44      315.49     38.97 o 
   9   4   3      998.46     1063.65     91.62 o 
  -9   5   3     1965.26     2007.01    125.79 o 
  -8   5   3      209.90      196.18     51.55 o 
  -7   5   3     8014.64     7819.18    261.69 o 
  -6   5   3       55.80       67.05     15.99 o 
  -5   5   3     6641.13     7142.72    168.25 o 
  -4   5   3     1180.30     1113.43     30.56 o 
  -3   5   3     6224.51     6236.92     89.57 o 
  -2   5   3     1552.48     1597.46     43.52 o 
  -1   5   3      911.76      926.75     33.84 o 
   0   5   3      591.99      565.22     30.58 o 
   1   5   3      450.13      508.26     23.03 o 
   2   5   3     4920.40     4970.03    125.47 o 
   3   5   3      390.50      403.20     23.54 o 
   4   5   3     8247.26     7970.30    125.92 o 
   5   5   3     1224.04     1237.74     55.19 o 
   6   5   3     6474.03     6418.22    173.77 o 
   7   5   3      358.11      358.19     39.92 o 
   8   5   3     2067.16     1933.86    205.43 o 
  -8   6   3       68.37       36.40     28.61 o 
  -7   6   3       50.95       37.05     18.76 o 
  -6   6   3       32.55       21.49     14.50 o 
  -5   6   3      520.54      539.34     44.75 o 
  -4   6   3     1231.95     1187.26     52.10 o 
  -3   6   3     7773.39     7854.81    116.31 o 
  -2   6   3     4827.23     4799.88     85.79 o 
  -1   6   3     7303.38     7185.50    113.29 o 
   0   6   3    12168.31    11999.50    173.52 o 
   1   6   3     2595.05     2637.36     73.46 o 
   2   6   3     8511.29     8394.98    176.49 o 
   3   6   3      965.74     1041.35     70.87 o 
   4   6   3     1801.08     1647.46     58.00 o 
   5   6   3       19.39       18.62      7.52 o 
   6   6   3      142.85       77.07     18.14 o 
   7   6   3      367.08      359.50     52.19 o 
   8   6   3      382.08      284.97     49.12 o 
  -8   7   3       95.53       80.56     42.17 o 
  -7   7   3     4807.82     4996.21    189.64 o 
  -6   7   3       30.14        5.56     10.73 o 
  -5   7   3     6300.14     6037.26    248.77 o 
  -4   7   3      485.32      506.19     39.75 o 
  -3   7   3     4729.49     4677.82     92.24 o 
  -2   7   3      121.21      149.16     15.62 o 
  -1   7   3       20.88        6.88      8.74 o 
   0   7   3       15.82       37.94     10.80 o 
   1   7   3       94.45       88.29     16.85 o 
   2   7   3     2952.02     2988.94    160.59 o 
   3   7   3      103.07       92.68     59.94 o 
   4   7   3     7245.22     7164.14    199.24 o 
   5   7   3      203.69      154.54     44.34 o 
   6   7   3     4573.71     4453.46    231.31 o 
   7   7   3      640.56      525.18     81.00 o 
  -7   8   3        0.13       13.22     69.72 o 
  -6   8   3      153.21      129.56     28.50 o 
  -5   8   3     1336.18     1263.27     73.88 o 
  -4   8   3       11.60        2.15      9.36 o 
  -3   8   3     1021.77     1047.42     47.31 o 
  -2   8   3     1712.81     1818.40     64.19 o 
  -1   8   3     2871.63     2885.35    117.29 o 
   0   8   3     6315.92     6539.96    146.19 o 
   1   8   3     2706.41     2668.21     61.41 o 
   2   8   3     5478.83     5342.49    234.51 o 
   3   8   3      152.60      115.65     37.88 o 
   4   8   3     1540.83     1369.07    122.65 o 
   5   8   3       97.71      112.41     53.50 o 
   6   8   3        6.29      -26.62     26.62 o 
   7   8   3      108.50      115.27     44.04 o 
  -6   9   3       41.67       23.01     22.50 o 
  -5   9   3     1722.09     1878.09     86.88 o 
  -4   9   3      511.30      526.57     43.64 o 
  -3   9   3      978.80      927.61     68.08 o 
  -2   9   3      167.43      116.50     19.94 o 
  -1   9   3       68.35      114.32     22.54 o 
   0   9   3      200.95      225.24     29.73 o 
   1   9   3      620.43      679.63     63.04 o 
   2   9   3      797.20     1031.23    274.27 o 
   3   9   3      586.13      633.61     85.38 o 
   4   9   3     1996.02     1865.07    150.79 o 
   5   9   3       67.20       71.02     33.00 o 
   6   9   3     2341.92     2419.69    184.03 o 
  -6  10   3      289.91      356.92     75.76 o 
  -5  10   3      288.13      417.41    114.05 o 
  -4  10   3        7.61      -12.42     16.99 o 
  -3  10   3     1195.66     1176.30     81.14 o 
  -2  10   3       91.03      183.41     34.21 o 
  -1  10   3      841.02      789.19     95.26 o 
   0  10   3      847.56      932.70    185.50 o 
   1  10   3       33.84       36.67     28.16 o 
   2  10   3     1913.39     1739.79    147.27 o 
   3  10   3       59.58       76.53     39.36 o 
   4  10   3       55.17        1.95     38.08 o 
   5  10   3      402.93      393.43     77.38 o 
  -4  11   3      563.00      552.78    137.95 o 
  -3  11   3       19.70        1.58     16.40 o 
  -2  11   3      583.92      630.44     66.44 o 
  -1  11   3      455.04      406.82    119.05 o 
   0  11   3       72.26        9.25     18.60 o 
   1  11   3      572.58      587.70     88.82 o 
   2  11   3      134.72      154.80     47.11 o 
   3  11   3      410.28      282.54     61.86 o 
   4  11   3        4.54       20.34     30.93 o 
  -2  12   3        1.63      -61.30     61.30 o 
  -1  12   3        2.78       38.21     40.06 o 
   0  12   3       51.39      135.76     51.87 o 
   1  12   3      208.86      271.64     66.45 o 
   2  12   3       10.03       49.20     28.01 o 
 -10   0   4       18.37      -28.13     43.97 o 
  -9   0   4      882.31      862.14    140.97 o 
  -8   0   4      173.78      168.10     89.85 o 
  -7   0   4      338.24      317.55     41.55 o 
  -6   0   4     1993.01     1978.43     80.02 o 
  -5   0   4      147.06      141.96     18.90 o 
  -4   0   4    15360.00    14850.98    632.40 o 
  -3   0   4      299.18      328.80     26.80 o 
  -2   0   4      168.80      143.25     26.44 o 
  -1   0   4     1190.12     1189.44     38.15 o 
   0   0   4    15559.91    15375.45    364.00 o 
   1   0   4     9823.07    10114.14    298.59 o 
   2   0   4    22405.53    22406.96    315.04 o 
   3   0   4       98.37       54.38     11.26 o 
   4   0   4     4123.22     4355.52    128.89 o 
   5   0   4      168.30      144.20     21.69 o 
   6   0   4      142.54      119.11     24.42 o 
   7   0   4      850.07      954.08     87.08 o 
   8   0   4      848.97      931.81     90.27 o 
   9   0   4     2588.87     2213.75    227.29 o 
  -9   1   4     2514.83     2767.85    179.62 o 
  -8   1   4     2120.18     2226.41    109.46 o 
  -7   1   4     2345.48     2291.75    111.25 o 
  -6   1   4     3954.23     3848.40     88.77 o 
  -5   1   4     2497.35     2329.72     57.34 o 
  -4   1   4     9347.03     8874.54    137.81 o 
  -3   1   4      823.51      869.21     29.79 o 
  -2   1   4     2750.94     2702.46     48.53 o 
  -1   1   4    35783.20    36593.89    294.76 o 
   0   1   4      731.52      778.76     71.16 o 
   1   1   4      834.01      905.00     53.88 o 
   2   1   4     1269.59     1188.76     39.52 o 
   3   1   4     7678.91     7464.36     99.60 o 
   4   1   4     2748.28     2546.28     72.19 o 
   5   1   4    10205.13    10324.42    189.35 o 
   6   1   4      555.09      620.84     42.10 o 
   7   1   4     5900.13     5915.07    159.75 o 
   8   1   4      164.25      168.03     26.74 o 
   9   1   4     1765.40     1834.08    111.45 o 
  -9   2   4      865.08      931.79    104.26 o 
  -8   2   4       32.76       35.43     18.82 o 
  -7   2   4      248.90      204.14     32.87 o 
  -6   2   4     1128.57     1076.55     69.11 o 
  -5   2   4        1.48        6.52      7.57 o 
  -4   2   4     5226.39     5149.25     94.10 o 
  -3   2   4       20.73       16.62      5.29 o 
  -2   2   4    12950.62    12456.24    123.30 o 
  -1   2   4      445.33      375.78     17.00 o 
   0   2   4    21703.72    20726.38    472.96 o 
   1   2   4     2706.55     2548.03     78.47 o 
   2   2   4     4417.26     4246.60     87.07 o 
   3   2   4      810.92      644.33     29.83 o 
   4   2   4     3943.57     4139.79     78.63 o 
   5   2   4        4.78       -8.03      8.09 o 
   6   2   4       15.71       16.50      7.56 o 
   7   2   4      756.77      800.56     55.95 o 
   8   2   4       37.05       15.41     14.54 o 
   9   2   4     1536.05     1625.18    114.16 o 
  -9   3   4     1745.30     1694.97    110.27 o 
  -8   3   4      636.76      649.40     64.91 o 
  -7   3   4      959.52      980.70     55.17 o 
  -6   3   4     2498.55     2522.31     81.90 o 
  -5   3   4     2296.91     2402.44     77.86 o 
  -4   3   4     3153.23     3082.74     88.51 o 
  -3   3   4       32.40       38.13      5.93 o 
  -2   3   4     2083.68     2062.29     40.86 o 
  -1   3   4      216.42      218.26     13.61 o 
   0   3   4      646.01      682.17     34.36 o 
   1   3   4      670.28      679.02     71.23 o 
   2   3   4     1156.61     1095.49     53.67 o 
   3   3   4     5980.68     6124.74    104.48 o 
   4   3   4     1573.62     1557.16     52.48 o 
   5   3   4     3715.32     3558.61    105.16 o 
   6   3   4      114.63      146.66     20.22 o 
   7   3   4     4388.41     4270.84    163.55 o 
   8   3   4        7.85       21.39     16.97 o 
   9   3   4      930.88     1060.05    102.47 o 
  -9   4   4       73.95       63.83     21.32 o 
  -8   4   4      134.71       82.82     26.46 o 
  -7   4   4       20.39       32.55      9.61 o 
  -6   4   4       16.43       27.74     10.85 o 
  -5   4   4      168.54      120.34     16.99 o 
  -4   4   4     1774.88     1694.61     65.46 o 
  -3   4   4      802.99      794.87     28.35 o 
  -2   4   4     8695.32     8761.67     99.75 o 
  -1   4   4      826.24      829.15     32.42 o 
   0   4   4     7523.08     7765.71    125.21 o 
   1   4   4     1663.74     1614.65     72.65 o 
   2   4   4     1070.55      969.26     38.30 o 
   3   4   4      748.82      650.27     41.61 o 
   4   4   4       42.68       35.68      9.54 o 
   5   4   4       70.50       75.60     14.62 o 
   6   4   4       63.63       68.83     15.73 o 
   7   4   4      163.14      157.39     28.72 o 
   8   4   4        0.58        7.74     15.89 o 
  -9   5   4      229.14      281.32     47.97 o 
  -8   5   4       71.79       52.50     32.40 o 
  -7   5   4      654.17      660.67     63.30 o 
  -6   5   4     1583.16     1675.32     69.35 o 
  -5   5   4      132.12      134.47     19.79 o 
  -4   5   4      379.21      417.02     34.40 o 
  -3   5   4      670.84      686.73     26.19 o 
  -2   5   4      889.34      965.25     37.04 o 
  -1   5   4     2415.70     2509.76     63.95 o 
   0   5   4     1747.56     1755.79     53.56 o 
   1   5   4      390.09      429.04     30.41 o 
   2   5   4      895.87      855.96     51.38 o 
   3   5   4     1063.99     1057.13     65.51 o 
   4   5   4     1303.61     1329.22     48.21 o 
   5   5   4      791.37      742.87     49.51 o 
   6   5   4       31.71       12.22     22.93 o 
   7   5   4      244.24      199.69     30.12 o 
   8   5   4      171.18       88.84     28.65 o 
  -8   6   4      108.64       74.18     21.03 o 
  -7   6   4      863.99      844.83     75.32 o 
  -6   6   4      551.69      631.84     43.86 o 
  -5   6   4     1833.89     1940.47     85.53 o 
  -4   6   4       55.25       55.04     15.35 o 
  -3   6   4      151.94      151.16     14.29 o 
  -2   6   4     1289.41     1448.18     53.71 o 
  -1   6   4        9.48       18.33      6.70 o 
   0   6   4      103.33       86.33     18.71 o 
   1   6   4       10.95       -2.95      9.12 o 
   2   6   4      259.90      277.48     47.41 o 
   3   6   4     3310.92     3012.18    119.00 o 
   4   6   4     1208.54     1333.38     90.27 o 
   5   6   4       58.74       51.67     10.52 o 
   6   6   4      281.27      235.46     49.42 o 
   7   6   4        4.46       18.59     22.73 o 
   8   6   4       27.08      -14.01     29.37 o 
  -8   7   4      278.94      258.37     80.26 o 
  -7   7   4       19.32       34.89     14.86 o 
  -6   7   4      677.86      514.08     55.19 o 
  -5   7   4      189.04      143.44     31.71 o 
  -4   7   4      339.93      341.35     31.95 o 
  -3   7   4     1143.82     1214.24     49.77 o 
  -2   7   4       85.45       61.38     11.36 o 
  -1   7   4     4848.31     4948.16    122.95 o 
   0   7   4       41.36       50.00      9.53 o 
   1   7   4      822.91      849.68     87.54 o 
   2   7   4      473.05      387.57     58.90 o 
   3   7   4      315.95      311.58     52.38 o 
   4   7   4      655.65      466.12     86.49 o 
   5   7   4      436.69      299.22     60.57 o 
   6   7   4      224.00      268.44     59.09 o 
   7   7   4       65.85       41.60     54.37 o 
  -7   8   4      443.27      347.06     49.24 o 
  -6   8   4      412.33      359.35     47.49 o 
  -5   8   4      663.04      652.92     55.63 o 
  -4   8   4      503.21      513.03     39.78 o 
  -3   8   4      260.30      230.37     22.41 o 
  -2   8   4      225.52      226.42     21.34 o 
  -1   8   4       54.13       39.57     15.78 o 
   0   8   4     1004.00     1032.49     53.37 o 
   1   8   4      161.81      130.30     81.17 o 
   2   8   4      863.61      881.62    119.19 o 
   3   8   4      398.78      296.34     53.99 o 
   4   8   4     1450.06     1410.72    149.00 o 
   5   8   4       16.27       10.51     22.79 o 
   6   8   4      619.95      680.33     95.57 o 
   7   8   4      294.74      309.18     67.56 o 
  -6   9   4      645.02      642.00     93.79 o 
  -5   9   4     1143.23     1091.94    114.14 o 
  -4   9   4     1036.87     1012.55     60.56 o 
  -3   9   4     1281.83     1432.55     91.52 o 
  -2   9   4       37.56       41.98     15.96 o 
  -1   9   4     1805.93     1791.94    138.72 o 
   0   9   4      288.32      244.34     53.51 o 
   1   9   4     2171.24     2241.05    159.63 o 
   2   9   4      209.38      267.64     57.22 o 
   3   9   4     1838.02     1876.63    150.99 o 
   4   9   4      225.86      205.85     51.31 o 
   5   9   4     1357.09     1501.00    211.99 o 
   6   9   4        9.58       20.64     49.36 o 
  -5  10   4        8.18       -7.34     28.68 o 
  -4  10   4      916.83      928.61    121.15 o 
  -3  10   4      153.09       87.89     22.82 o 
  -2  10   4     1895.44     2039.77    135.24 o 
  -1  10   4      117.94       71.25     35.98 o 
   0  10   4     2320.28     2362.89    170.90 o 
   1  10   4      222.36      212.84     52.92 o 
   2  10   4     1250.64     1308.86    196.22 o 
   3  10   4      174.94      225.28     50.76 o 
   4  10   4      362.87      379.17     71.57 o 
   5  10   4       16.37       64.78     36.23 o 
  -4  11   4      972.25      837.35    120.25 o 
  -3  11   4      174.40      213.32     62.90 o 
  -2  11   4      342.78      299.97     52.84 o 
  -1  11   4      152.79      111.95     36.35 o 
   0  11   4       38.18       17.31     36.48 o 
   1  11   4      456.86      459.71     79.21 o 
   2  11   4      235.56      164.30    127.65 o 
   3  11   4     1758.35     1907.27    169.26 o 
   4  11   4      205.42      169.45     93.95 o 
  -2  12   4     2743.80     2945.09    157.69 o 
  -1  12   4      150.63       87.54     83.64 o 
   0  12   4     2171.93     2172.41    182.30 o 
   1  12   4      296.99      253.85     60.19 o 
  -9   1   5       16.50       40.07     19.02 o 
  -8   1   5      239.13      159.73     33.34 o 
  -7   1   5        3.00       -3.91      6.31 o 
  -6   1   5      469.68      465.23     25.67 o 
  -5   1   5      721.80      690.88     29.34 o 
  -4   1   5     1626.51     1584.90     37.92 o 
  -3   1   5       22.41       24.15      4.92 o 
  -2   1   5     1087.53     1112.04     28.48 o 
  -1   1   5     1714.89     1816.11     39.70 o 
   0   1   5       72.50      117.06     19.34 o 
   1   1   5       21.49       28.43     15.09 o 
   2   1   5      287.50      284.17     20.31 o 
   3   1   5     1591.57     1625.22     55.89 o 
   4   1   5      174.47      177.47     18.34 o 
   5   1   5     3314.05     3176.81     96.00 o 
   6   1   5       80.04       40.47     12.92 o 
   7   1   5       81.28       43.44     20.20 o 
   8   1   5       88.29       63.16     19.88 o 
   9   1   5       15.65       19.74     16.64 o 
  -9   2   5      736.35      800.46    256.47 o 
  -8   2   5      198.69      157.96     31.54 o 
  -7   2   5      108.17      100.15     17.70 o 
  -6   2   5      226.49      235.30     25.22 o 
  -5   2   5      657.37      635.97     24.69 o 
  -4   2   5     1297.59     1276.59     75.99 o 
  -3   2   5     1282.28     1240.50     39.20 o 
  -2   2   5      242.89      224.46     13.44 o 
  -1   2   5     5481.32     5427.79     87.72 o 
   0   2   5      808.14      831.45     32.98 o 
   1   2   5     7967.10     8196.90    348.85 o 
   2   2   5     1286.25     1374.43     49.61 o 
   3   2   5     1343.19     1359.92     54.66 o 
   4   2   5      609.06      614.64     38.13 o 
   5   2   5       41.90       50.66     13.66 o 
   6   2   5       30.78       25.40     10.80 o 
   7   2   5       21.21        8.27     12.19 o 
   8   2   5      717.06      755.13     70.74 o 
   9   2   5      159.39       95.38     46.57 o 
  -9   3   5       50.24       44.29     28.10 o 
  -8   3   5     1736.51     1761.60    107.58 o 
  -7   3   5       79.41       62.42     12.25 o 
  -6   3   5     4131.10     4030.25     88.43 o 
  -5   3   5       25.53       13.30     13.99 o 
  -4   3   5     3642.56     3635.40    121.31 o 
  -3   3   5      371.50      335.06     27.03 o 
  -2   3   5     1109.85     1100.10     27.74 o 
  -1   3   5       69.42       88.09      8.40 o 
   0   3   5       18.76       13.09      8.77 o 
   1   3   5     4206.43     4303.78    119.33 o 
   2   3   5       73.24       76.21     17.64 o 
   3   3   5     4388.63     4563.86    122.34 o 
   4   3   5     1945.18     2120.14     87.43 o 
   5   3   5     9404.79     9302.33    193.03 o 
   6   3   5     2255.55     2297.48     84.12 o 
   7   3   5     2229.07     2232.32    117.40 o 
   8   3   5      565.09      547.90     94.11 o 
  -9   4   5      589.64      579.64     66.91 o 
  -8   4   5      140.74      133.88     31.48 o 
  -7   4   5      160.09      111.97     38.41 o 
  -6   4   5       87.05       66.84     15.59 o 
  -5   4   5     2123.10     2224.87    144.12 o 
  -4   4   5      686.88      634.71     39.06 o 
  -3   4   5     7142.29     7066.40    128.45 o 
  -2   4   5     5171.92     4968.93     91.28 o 
  -1   4   5    14858.81    14521.60    161.88 o 
   0   4   5     1400.95     1394.03     46.62 o 
   1   4   5    17880.79    17384.79    381.55 o 
   2   4   5      591.48      613.89     29.13 o 
   3   4   5     2993.50     2961.00     68.00 o 
   4   4   5       13.12        5.26      7.30 o 
   5   4   5       27.28       20.60     10.13 o 
   6   4   5      252.00      258.70     40.84 o 
   7   4   5       28.60       25.09     11.05 o 
   8   4   5      862.80      858.83     99.57 o 
  -9   5   5       36.44       29.46     20.74 o 
  -8   5   5     4015.54     3986.90    231.15 o 
  -7   5   5       36.72       45.68     17.08 o 
  -6   5   5     3742.05     3505.14     93.93 o 
  -5   5   5      255.87      228.64     32.49 o 
  -4   5   5     4380.02     4249.20     89.57 o 
  -3   5   5      532.10      540.93     25.10 o 
  -2   5   5      774.42      771.78     33.49 o 
  -1   5   5      121.99      160.84     18.53 o 
   0   5   5      493.13      561.07     29.35 o 
   1   5   5     4239.61     4213.35    116.04 o 
   2   5   5      622.05      594.56     49.48 o 
   3   5   5     7412.54     7472.55    144.02 o 
   4   5   5     2684.37     2705.80     91.69 o 
   5   5   5     9466.48     9047.15    259.48 o 
   6   5   5     1917.33     1943.71    144.99 o 
   7   5   5     2296.50     2041.20    307.33 o 
   8   5   5     1957.44     1875.25    275.66 o 
  -8   6   5       72.18       44.94     23.60 o 
  -7   6   5       44.46       38.61     31.06 o 
  -6   6   5      378.08      370.45    126.03 o 
  -5   6   5     1539.05     1561.20     69.51 o 
  -4   6   5     2526.89     2438.41     74.96 o 
  -3   6   5     4966.17     4787.12     94.02 o 
  -2   6   5     3487.03     3458.90     85.11 o 
  -1   6   5    13906.34    13910.36    268.44 o 
   0   6   5      820.45      859.40     76.43 o 
   1   6   5    11978.81    11826.18    260.52 o 
   2   6   5      135.21      150.80     35.34 o 
   3   6   5     1634.24     1661.51     95.17 o 
   4   6   5      281.08      308.68     55.18 o 
   5   6   5      147.01      149.19     55.77 o 
   6   6   5      485.50      436.46     87.59 o 
   7   6   5      217.73      202.24     53.47 o 
  -8   7   5     3030.01     3016.47    190.84 o 
  -7   7   5      149.40      102.75     26.97 o 
  -6   7   5     4159.55     4167.40    193.44 o 
  -5   7   5     1250.71     1246.22     68.45 o 
  -4   7   5     1401.88     1334.24     62.31 o 
  -3   7   5      747.30      751.38     37.97 o 
  -2   7   5       89.92      105.47     15.55 o 
  -1   7   5        4.62        6.12      8.03 o 
   0   7   5       98.22       56.51     14.79 o 
   1   7   5     4404.15     4364.03    204.88 o 
   2   7   5        7.48       18.69     26.11 o 
   3   7   5     6810.26     6889.55    278.46 o 
   4   7   5      652.90      503.09     72.37 o 
   5   7   5     4570.03     4692.33    239.59 o 
   6   7   5     1298.07     1360.56    196.44 o 
   7   7   5     1377.65     1365.98    193.00 o 
  -7   8   5       92.83       17.80     26.36 o 
  -6   8   5      712.34      702.83     78.31 o 
  -5   8   5       55.03       77.03     31.28 o 
  -4   8   5     2139.50     2199.33     89.00 o 
  -3   8   5     4113.67     4141.13    108.85 o 
  -2   8   5     2797.00     2969.62     86.81 o 
  -1   8   5     3015.48     2792.07    165.46 o 
   0   8   5       31.11       79.62     30.87 o 
   1   8   5     3076.87     3342.56    238.79 o 
   2   8   5      229.60      213.91     48.16 o 
   3   8   5     2190.53     2250.83    160.27 o 
   4   8   5      120.34      139.34     42.34 o 
   5   8   5       31.89       14.36     27.91 o 
   6   8   5       55.11       81.87     31.82 o 
  -6   9   5     1350.52     1231.20    105.90 o 
  -5   9   5     1400.34     1187.01    122.96 o 
  -4   9   5      156.52      255.63     46.26 o 
  -3   9   5      503.46      502.41     45.67 o 
  -2   9   5      139.93      178.40     41.23 o 
  -1   9   5       16.85        4.32     27.30 o 
   0   9   5        8.67       46.36     27.48 o 
   1   9   5     1029.96     1056.72    111.12 o 
   2   9   5      260.57      244.92     52.52 o 
   3   9   5     2147.32     1930.05    156.65 o 
   4   9   5       54.96       23.18     23.93 o 
   5   9   5      949.54     1111.27    125.29 o 
   6   9   5      378.56      307.08     67.22 o 
  -5  10   5       31.81       17.63     18.28 o 
  -4  10   5     1142.83     1181.76    101.93 o 
  -3  10   5      231.07      246.50     53.32 o 
  -2  10   5      504.95      716.01     71.62 o 
  -1  10   5     1097.39     1185.07    119.59 o 
   0  10   5       24.83       31.57     23.89 o 
   1  10   5     1086.86     1184.34    123.79 o 
   2  10   5       22.88       16.09     27.82 o 
   3  10   5       56.61       51.78     40.89 o 
   4  10   5      213.63      297.32     65.67 o 
   5  10   5       39.21       53.43     40.08 o 
  -4  11   5       22.04       96.11     47.21 o 
  -3  11   5      248.92      303.34     57.36 o 
  -2  11   5      324.55      371.44     54.87 o 
  -1  11   5      219.62      169.09     47.47 o 
   0  11   5      777.32      831.91    109.30 o 
   1  11   5        1.01       19.06     36.39 o 
   2  11   5      490.81      613.91    101.68 o 
   3  11   5       78.40       53.71     20.22 o 
  -1  12   5        8.70      -18.76     30.04 o 
   0  12   5        0.84       46.93     35.74 o 
   1  12   5      113.73      175.53     55.03 o 
  -9   0   6       55.05       82.59     44.70 o 
  -8   0   6      285.38      281.29     81.41 o 
  -7   0   6      261.46      225.46     34.04 o 
  -6   0   6        6.45       14.70      8.40 o 
  -5   0   6     4709.04     4441.94    239.99 o 
  -4   0   6     1596.94     1698.17     64.68 o 
  -3   0   6    25329.70    25730.77    257.57 o 
  -2   0   6     6124.92     6268.09    119.84 o 
  -1   0   6    18124.02    17506.14    212.84 o 
   0   0   6     1438.33     1237.85     91.63 o 
   1   0   6    12393.08    13206.99    397.39 o 
   2   0   6     8451.21     8940.46    221.14 o 
   3   0   6     2366.11     2519.40    122.83 o 
   4   0   6     2262.27     2087.18    128.23 o 
   5   0   6       90.55      172.20     51.67 o 
   6   0   6        4.97       34.06     17.74 o 
   7   0   6      418.03      347.97     55.29 o 
   8   0   6     2441.38     2575.23    160.18 o 
  -9   1   6      744.16      714.41    122.61 o 
  -8   1   6     2134.55     2242.66    125.90 o 
  -7   1   6     6306.22     6018.25     97.13 o 
  -6   1   6     1266.80     1243.88     45.26 o 
  -5   1   6     7202.69     6961.00    123.47 o 
  -4   1   6       15.04        8.17      6.06 o 
  -3   1   6     7038.42     7174.04    146.10 o 
  -2   1   6       86.04       96.04      8.10 o 
  -1   1   6      112.01       93.30     10.16 o 
   0   1   6      822.25      863.76     45.27 o 
   1   1   6     3956.64     4307.48    143.01 o 
   2   1   6     9095.35     9293.34    143.33 o 
   3   1   6     2966.10     2915.60     81.62 o 
   4   1   6    10406.98    10230.74    177.64 o 
   5   1   6     2374.78     2249.17    104.49 o 
   6   1   6    10149.91    10239.45    285.04 o 
   7   1   6       12.00       -0.91     10.98 o 
   8   1   6     2731.57     2811.02    131.91 o 
  -9   2   6      113.01       97.95     42.15 o 
  -8   2   6       36.97        8.05     21.16 o 
  -7   2   6        4.62       -0.61      9.64 o 
  -6   2   6       82.05       78.73     14.35 o 
  -5   2   6     2809.67     2851.00    153.00 o 
  -4   2   6       46.17       40.57      7.67 o 
  -3   2   6    17399.89    17778.15    212.71 o 
  -2   2   6      784.19      776.88     26.96 o 
  -1   2   6    13011.96    12439.70    165.09 o 
   0   2   6     4698.55     4572.14     93.56 o 
   1   2   6    11643.54    11787.42    269.73 o 
   2   2   6     9585.86     9757.93    162.89 o 
   3   2   6     3547.89     3619.29     90.89 o 
   4   2   6       23.59       19.72      9.61 o 
   5   2   6       18.25       -8.25     16.60 o 
   6   2   6        3.47       28.85     19.86 o 
   7   2   6      265.02      261.61     43.30 o 
   8   2   6     1598.22     1644.94    114.31 o 
  -9   3   6      818.90      839.70    176.38 o 
  -8   3   6     1387.66     1516.57     99.76 o 
  -7   3   6     3511.08     3677.86    170.84 o 
  -6   3   6      960.50      890.71     65.11 o 
  -5   3   6     1738.09     1720.30    108.99 o 
  -4   3   6       28.44       28.01     15.40 o 
  -3   3   6     2469.47     2557.31     62.23 o 
  -2   3   6       71.55       82.11      8.00 o 
  -1   3   6        8.90       10.12      5.62 o 
   0   3   6       47.48       28.89     10.91 o 
   1   3   6     4590.90     4747.65    123.63 o 
   2   3   6     1665.28     1586.29     54.79 o 
   3   3   6     1304.48     1333.12     56.77 o 
   4   3   6     4162.13     4343.40    133.07 o 
   5   3   6      133.03       92.40    110.85 o 
   6   3   6     3977.85     4280.51    184.99 o 
   7   3   6        4.48       -3.00     33.95 o 
   8   3   6     1564.51     1541.07    178.52 o 
  -9   4   6      230.56      179.26     47.48 o 
  -8   4   6       92.32       88.96     24.51 o 
  -7   4   6       16.68       41.65     24.89 o 
  -6   4   6       98.45       92.61     25.76 o 
  -5   4   6     1211.43     1279.36    100.64 o 
  -4   4   6      158.53      161.50     20.18 o 
  -3   4   6     1611.13     1592.23     51.83 o 
  -2   4   6      388.63      370.97     20.45 o 
  -1   4   6     8587.32     8638.84    115.97 o 
   0   4   6     1040.54     1029.77     49.49 o 
   1   4   6     1199.85     1177.46     30.25 o 
   2   4   6     2691.88     2777.42     75.59 o 
   3   4   6      223.02      215.55     21.39 o 
   4   4   6      161.21      153.92     20.25 o 
   5   4   6        2.83        4.00     12.31 o 
   6   4   6      117.13       91.76    113.01 o 
   7   4   6       19.58       40.09     39.44 o 
   8   4   6      510.66      411.44     67.22 o 
  -9   5   6       68.65       54.03     42.89 o 
  -8   5   6       90.48      131.55     33.58 o 
  -7   5   6      261.93      291.61     50.17 o 
  -6   5   6       21.79       33.69     17.70 o 
  -5   5   6      885.44      917.72     87.11 o 
  -4   5   6      187.37      225.09     18.78 o 
  -3   5   6      107.52      101.49     11.98 o 
  -2   5   6      501.10      521.53     33.96 o 
  -1   5   6      345.19      343.08     20.42 o 
   0   5   6      181.74      179.15     17.88 o 
   1   5   6      142.45      144.78     29.06 o 
   2   5   6      188.39      207.18     30.80 o 
   3   5   6     1288.37     1328.91     53.37 o 
   4   5   6      549.34      548.44     47.25 o 
   5   5   6        1.68      -10.47     15.11 o 
   6   5   6      348.72      371.96     85.83 o 
   7   5   6       55.58       24.24     18.58 o 
   8   5   6      275.40      278.98     63.13 o 
  -8   6   6      116.68      155.65     33.32 o 
  -7   6   6      205.94      165.38     40.26 o 
  -6   6   6      590.64      589.09    127.41 o 
  -5   6   6      130.27      143.26     40.35 o 
  -4   6   6      360.59      346.55     27.37 o 
  -3   6   6       21.19       66.98     19.07 o 
  -2   6   6      227.62      249.96     25.53 o 
  -1   6   6      170.03      176.27     15.40 o 
   0   6   6       43.09       46.74      8.10 o 
   1   6   6      724.78      652.99     56.43 o 
   2   6   6      100.85      103.81     31.56 o 
   3   6   6       51.25      107.70     45.67 o 
   4   6   6       61.68      102.41     34.54 o 
   5   6   6     1070.37     1240.46    119.00 o 
   6   6   6        7.43       -1.36     35.80 o 
   7   6   6      265.72      290.03     62.11 o 
  -8   7   6      185.52      197.65     53.28 o 
  -7   7   6      155.01      172.91     33.78 o 
  -6   7   6        3.02        6.45     14.43 o 
  -5   7   6       25.91        4.54     23.26 o 
  -4   7   6      696.51      779.99     47.11 o 
  -3   7   6       90.19       81.23     16.92 o 
  -2   7   6      750.49      778.15     47.14 o 
  -1   7   6      227.51      200.25     16.60 o 
   0   7   6      308.23      298.97     39.02 o 
   1   7   6        6.09       -7.38     14.64 o 
   2   7   6     1346.75     1276.72    163.94 o 
   3   7   6       86.40       82.66     29.61 o 
   4   7   6      110.84       50.88     21.29 o 
   5   7   6       44.82       12.11     32.78 o 
   6   7   6      106.82      118.95     45.80 o 
   7   7   6       14.21      -19.04     22.67 o 
  -7   8   6      150.30      141.46     34.06 o 
  -6   8   6      518.95      549.25     69.83 o 
  -5   8   6      322.94      260.42     49.96 o 
  -4   8   6      208.92      222.49     27.29 o 
  -3   8   6     2425.32     2460.17     97.69 o 
  -2   8   6      129.77      125.18     19.70 o 
  -1   8   6      243.57      252.37     55.01 o 
   0   8   6      196.38      184.14     41.56 o 
   1   8   6     1597.26     1594.53    131.34 o 
   2   8   6      284.22      270.78     55.73 o 
   3   8   6      751.51      676.85     91.61 o 
   4   8   6        1.03      -10.18     31.44 o 
   5   8   6      727.65      879.58    106.66 o 
   6   8   6       23.33      -42.09     42.52 o 
  -6   9   6      338.73      340.74    102.04 o 
  -5   9   6      453.17      375.70     62.21 o 
  -4   9   6        9.96       14.59     12.98 o 
  -3   9   6     1043.44     1017.36     64.72 o 
  -2   9   6      428.25      400.04     89.03 o 
  -1   9   6      425.57      421.98     69.22 o 
   0   9   6     2451.55     2402.41    201.54 o 
   1   9   6      302.18      321.12    118.16 o 
   2   9   6     1105.76     1136.26    119.73 o 
   3   9   6       20.57       63.67     45.07 o 
   4   9   6     1282.79     1430.26    141.49 o 
   5   9   6      138.22      196.03     51.39 o 
  -5  10   6      691.18      857.47     93.71 o 
  -4  10   6       57.28       41.72     17.25 o 
  -3  10   6     3271.36     3367.94    153.32 o 
  -2  10   6       91.18      115.11     31.86 o 
  -1  10   6     1133.56     1281.38    127.51 o 
   0  10   6      534.00      407.87    145.83 o 
   1  10   6     1375.47     1520.47    142.61 o 
   2  10   6      497.61      404.78     95.74 o 
   3  10   6     1046.28     1316.85    137.48 o 
   4  10   6       83.49       50.12     29.13 o 
  -4  11   6       82.42      117.47     49.68 o 
  -3  11   6      410.37      412.41     76.49 o 
  -2  11   6       30.80       68.39     22.56 o 
  -1  11   6        5.04      -16.75     27.57 o 
   0  11   6      270.04      130.45     38.73 o 
   1  11   6      109.76      117.81     44.71 o 
   2  11   6      806.28      730.21    104.69 o 
   3  11   6      441.78      469.83     94.25 o 
  -9   1   7       16.77       15.03     26.45 o 
  -8   1   7       20.59       29.01     22.36 o 
  -7   1   7      254.92      246.52     22.99 o 
  -6   1   7      189.28      177.36     14.49 o 
  -5   1   7     1185.60     1161.08     44.15 o 
  -4   1   7       13.25       19.84      6.13 o 
  -3   1   7        3.53        4.96      2.58 o 
  -2   1   7      424.70      443.13     19.42 o 
  -1   1   7       31.09       11.22      6.11 o 
   0   1   7        5.19        5.25      7.18 o 
   1   1   7     1424.43     1630.77     90.06 o 
   2   1   7     1064.82     1123.54     51.50 o 
   3   1   7       11.80       10.84      6.31 o 
   4   1   7      976.08      975.07     86.24 o 
   5   1   7      359.01      380.24     43.79 o 
   6   1   7      675.77      663.72     76.90 o 
   7   1   7      385.24      313.52     53.54 o 
   8   1   7      166.87      119.84     34.32 o 
  -9   2   7       18.11       28.21     16.81 o 
  -8   2   7      671.65      628.88     62.69 o 
  -7   2   7       21.35       30.71     18.11 o 
  -6   2   7       64.96       39.34     28.99 o 
  -5   2   7      104.14       38.15     29.06 o 
  -4   2   7     1069.52     1154.64     41.02 o 
  -3   2   7     1327.65     1299.38     42.91 o 
  -2   2   7     6268.58     6141.65     96.58 o 
  -1   2   7     1323.67     1452.00     50.62 o 
   0   2   7     4657.84     4590.70     99.97 o 
   1   2   7      172.08      176.15     29.65 o 
   2   2   7     1550.03     1585.44     61.13 o 
   3   2   7        4.40        3.70      6.11 o 
   4   2   7     1009.15      940.73    135.54 o 
   5   2   7      174.23       65.67     58.42 o 
   6   2   7      201.29      185.31     61.18 o 
   7   2   7      325.11      280.19     49.05 o 
   8   2   7        9.38      -42.76     45.71 o 
  -9   3   7      321.33      401.35     70.98 o 
  -8   3   7      161.35      151.12     33.88 o 
  -7   3   7     3145.87     3225.75    178.17 o 
  -6   3   7      458.77      425.10     45.48 o 
  -5   3   7     2353.14     2636.74    179.75 o 
  -4   3   7      350.86      327.93     23.50 o 
  -3   3   7     1696.31     1715.24     47.03 o 
  -2   3   7       53.00       43.05      8.27 o 
  -1   3   7      188.38      183.62     24.70 o 
   0   3   7      995.49     1012.88     42.85 o 
   1   3   7       62.73       77.95     17.44 o 
   2   3   7     2545.56     2590.00     77.03 o 
   3   3   7     1240.02     1243.75     56.87 o 
   4   3   7     6407.49     6671.42    262.71 o 
   5   3   7     2505.97     2696.58    229.30 o 
   6   3   7     3074.66     3031.32    248.95 o 
   7   3   7      792.54      796.35    128.53 o 
   8   3   7      352.13      334.23     88.26 o 
  -9   4   7       39.31       11.28     60.45 o 
  -8   4   7      158.31      190.69     38.91 o 
  -7   4   7      103.12       26.14     46.01 o 
  -6   4   7      434.62      410.64     58.14 o 
  -5   4   7      204.96      145.79     31.60 o 
  -4   4   7     3686.37     3686.81     99.25 o 
  -3   4   7     1604.82     1523.30     46.78 o 
  -2   4   7     7229.22     7155.17    108.97 o 
  -1   4   7      610.61      548.89     36.08 o 
   0   4   7    19279.96    19425.47    397.39 o 
   1   4   7       92.31       82.62     22.88 o 
   2   4   7     6876.79     6979.16    155.16 o 
   3   4   7       51.60       39.89     15.76 o 
   4   4   7      806.73      848.29     58.10 o 
   5   4   7       15.34        8.84     12.31 o 
   6   4   7       44.40       30.30     21.15 o 
   7   4   7     1122.94     1066.00    111.22 o 
   8   4   7       25.63        9.82     30.64 o 
  -8   5   7      312.99      320.44     48.39 o 
  -7   5   7     4195.78     4110.39    204.74 o 
  -6   5   7     1322.32     1256.38    148.86 o 
  -5   5   7     2996.63     3074.37    165.04 o 
  -4   5   7      158.76      126.55     14.86 o 
  -3   5   7     1070.76     1060.22     40.53 o 
  -2   5   7       44.20       41.53      7.91 o 
  -1   5   7      175.55      152.99     22.96 o 
   0   5   7     1315.33     1296.76     54.40 o 
   1   5   7       21.92       19.35     23.75 o 
   2   5   7     6970.32     7035.89    253.75 o 
   3   5   7      691.89      728.70     49.60 o 
   4   5   7     5222.04     5828.36    167.04 o 
   5   5   7     3641.20     3792.32    207.64 o 
   6   5   7     2590.79     2601.55    396.92 o 
   7   5   7     1179.14     1150.24    163.23 o 
  -8   6   7      101.30      162.23     37.03 o 
  -7   6   7      339.23      325.06     67.70 o 
  -6   6   7      314.31      371.65     48.09 o 
  -5   6   7      886.50      915.03     91.44 o 
  -4   6   7     3954.91     4020.80    115.44 o 
  -3   6   7     1496.90     1454.63     51.50 o 
  -2   6   7     7485.65     7350.20    128.50 o 
  -1   6   7      869.85      983.10     69.82 o 
   0   6   7    10172.03     9682.56    279.60 o 
   1   6   7       12.82        5.24     27.76 o 
   2   6   7     4667.68     4431.83    209.38 o 
   3   6   7       10.57       13.23     13.27 o 
   4   6   7      706.65      730.54     90.45 o 
   5   6   7      226.12      200.82     60.90 o 
   6   6   7      168.67      235.50     56.33 o 
   7   6   7      307.19      251.28     63.91 o 
  -7   7   7     1804.83     1805.56    136.64 o 
  -6   7   7      860.84      754.19     88.82 o 
  -5   7   7     1077.74     1118.13    107.61 o 
  -4   7   7     1961.60     1787.03     88.23 o 
  -3   7   7      316.68      271.74     21.94 o 
  -2   7   7       61.20       35.21     17.63 o 
  -1   7   7       26.28        2.98     10.12 o 
   0   7   7     1784.84     1784.17    129.94 o 
   1   7   7       60.04       31.54     19.85 o 
   2   7   7     2910.59     2899.22    234.69 o 
   3   7   7      745.64      631.69     83.21 o 
   4   7   7     3414.70     3974.77    221.26 o 
   5   7   7     2049.70     2147.74    167.19 o 
   6   7   7     2427.42     2613.58    190.16 o 
  -7   8   7       32.59       79.55     41.17 o 
  -6   8   7      123.30       97.85     56.90 o 
  -5   8   7     1686.24     1688.12    129.91 o 
  -4   8   7     2181.45     2151.07     88.38 o 
  -3   8   7     2750.85     2906.18    106.16 o 
  -2   8   7     2480.32     2461.51     90.40 o 
  -1   8   7        7.86       20.84     21.60 o 
   0   8   7     4131.16     3858.79    208.83 o 
   1   8   7        2.38      -16.16     26.04 o 
   2   8   7     1065.59      961.57    104.93 o 
   3   8   7       43.20       30.33     25.24 o 
   4   8   7       35.07        3.95     41.88 o 
   5   8   7       13.19       15.61     19.30 o 
   6   8   7       30.37       56.43     85.72 o 
  -6   9   7      279.31      209.86     52.25 o 
  -5   9   7      336.19      321.41     80.26 o 
  -4   9   7     1377.83     1454.06     97.23 o 
  -3   9   7       44.81       36.51     12.93 o 
  -2   9   7       95.59       58.90     17.27 o 
  -1   9   7      238.70      279.96     58.85 o 
   0   9   7      680.20      601.11    114.63 o 
   1   9   7        0.09       27.80     45.89 o 
   2   9   7     1207.52     1406.13    146.02 o 
   3   9   7       37.27       18.59     76.97 o 
   4   9   7     1073.63     1089.13    124.26 o 
   5   9   7      335.98      348.21     72.10 o 
  -5  10   7      439.66      442.21     69.35 o 
  -4  10   7      200.04      148.81     65.17 o 
  -3  10   7      553.68      522.81     76.81 o 
  -2  10   7      915.03      949.05     84.99 o 
  -1  10   7       81.77        6.59     21.08 o 
   0  10   7      737.47      707.83     96.55 o 
   1  10   7       93.04       86.28     69.67 o 
   2  10   7      220.29      162.01     67.73 o 
   3  10   7      820.20      807.74    110.81 o 
   4  10   7       24.32        8.36     21.62 o 
  -3  11   7      227.07      252.50     56.80 o 
  -2  11   7      156.26      147.35     40.83 o 
  -1  11   7      718.87      811.20    106.52 o 
   0  11   7        7.38        0.31     29.44 o 
   1  11   7      325.88      279.11     67.59 o 
   2  11   7      620.20      684.20    101.33 o 
  -9   0   8       70.48       10.53     35.03 o 
  -8   0   8      147.15      217.34     67.31 o 
  -7   0   8      564.11      572.23     56.12 o 
  -6   0   8     1150.73     1142.43     55.19 o 
  -5   0   8       66.53       75.12     13.01 o 
  -4   0   8    15729.84    16057.10    253.02 o 
  -3   0   8     1148.98     1139.12     51.01 o 
  -2   0   8    51466.08    52786.55    628.28 o 
  -1   0   8     3536.88     3300.64     92.31 o 
   0   0   8     5913.67     3284.60   2760.65 o 
   1   0   8    15767.98    16957.50    508.10 o 
   2   0   8     1188.31      145.30    624.06 o 
   3   0   8     2522.89     2769.67    206.09 o 
   4   0   8      499.34      430.34     55.25 o 
   5   0   8        1.93       19.97     17.35 o 
   6   0   8       26.59        5.57     27.92 o 
   7   0   8     1326.79     1380.53    163.22 o 
   8   0   8      558.08      530.71    102.23 o 
  -9   1   8     1020.86     1203.04    133.66 o 
  -8   1   8     5118.27     5361.27    254.00 o 
  -7   1   8     1053.64     1128.08    104.12 o 
  -6   1   8     7571.38     7310.13    156.05 o 
  -5   1   8      131.04      134.10     17.31 o 
  -4   1   8     5211.27     5233.45     92.98 o 
  -3   1   8     8342.22     8940.85    127.46 o 
  -2   1   8      102.86       87.83     14.07 o 
  -1   1   8       72.10       45.53      8.67 o 
   0   1   8     1094.44     1065.91    122.49 o 
   1   1   8     4714.47     4921.37    235.98 o 
   2   1   8     5143.12     5642.92    131.72 o 
   3   1   8    13435.33    14259.55    469.51 o 
   4   1   8      650.39      725.84     77.58 o 
   5   1   8     8564.51     8574.87    677.77 o 
   6   1   8       41.90       58.44     27.15 o 
   7   1   8     4731.90     4836.79    222.39 o 
   8   1   8       71.35       43.07     21.63 o 
  -9   2   8        6.44      -12.57     31.27 o 
  -8   2   8      312.11      287.16     43.18 o 
  -7   2   8      377.21      379.09     62.34 o 
  -6   2   8     1963.42     2006.27    129.25 o 
  -5   2   8       84.74       49.55     27.44 o 
  -4   2   8     6895.82     6741.74    113.06 o 
  -3   2   8      794.34      826.42     35.52 o 
  -2   2   8    16406.93    16799.88    191.11 o 
  -1   2   8     5157.54     5039.03    109.97 o 
   0   2   8     9358.14     9069.86    175.86 o 
   1   2   8     9347.93     9839.95    259.61 o 
   2   2   8     1179.15     1231.10     51.42 o 
   3   2   8     2360.83     2349.54     97.01 o 
   4   2   8       17.21       36.38     30.90 o 
   5   2   8      117.34       81.87     21.98 o 
   6   2   8      230.11      192.81     45.13 o 
   7   2   8     1370.30     1433.41    118.54 o 
   8   2   8      288.80      312.25     57.68 o 
  -9   3   8      797.11      812.31    102.05 o 
  -8   3   8     2454.34     2499.75    130.24 o 
  -7   3   8      213.58      179.66     53.93 o 
  -6   3   8     4049.52     3937.27    144.04 o 
  -5   3   8       15.79        6.59     13.68 o 
  -4   3   8     1913.97     1897.52     63.51 o 
  -3   3   8       40.21       30.16      9.17 o 
  -2   3   8       69.67       51.39     10.38 o 
  -1   3   8       37.40       13.32     14.78 o 
   0   3   8     1534.26     1579.38     60.90 o 
   1   3   8      192.55      155.52     21.95 o 
   2   3   8     2386.18     2517.48    117.94 o 
   3   3   8     6046.47     5907.95    163.67 o 
   4   3   8      797.98      821.22     69.88 o 
   5   3   8     3370.84     3656.01    275.46 o 
   6   3   8       20.45      -12.33     27.39 o 
   7   3   8     1582.79     1791.47    199.78 o 
   8   3   8       61.40       50.40     42.71 o 
  -9   4   8       19.10       46.37     21.84 o 
  -8   4   8        4.58       -7.58     11.93 o 
  -7   4   8      160.88      189.98     43.31 o 
  -6   4   8      602.55      772.81     82.23 o 
  -5   4   8      202.73      172.36     29.54 o 
  -4   4   8     1095.85     1114.27     53.36 o 
  -3   4   8      307.88      312.51     20.60 o 
  -2   4   8     2314.20     2313.81     53.68 o 
  -1   4   8      317.67      282.95     28.94 o 
   0   4   8     1303.88     1395.94     94.79 o 
   1   4   8     3219.61     3164.72    197.47 o 
   2   4   8     1195.75     1220.01     56.24 o 
   3   4   8      642.63      617.37     45.34 o 
   4   4   8       56.37       99.46     20.45 o 
   5   4   8        0.10       -5.08     44.44 o 
   6   4   8       39.63       58.02     22.22 o 
   7   4   8      118.76      114.25     36.22 o 
  -8   5   8       22.58       37.79     19.51 o 
  -7   5   8       32.05        8.58     18.66 o 
  -6   5   8      356.13      322.66     57.72 o 
  -5   5   8       67.91       35.19     15.86 o 
  -4   5   8        7.80        3.18      7.63 o 
  -3   5   8        1.21        6.92     12.07 o 
  -2   5   8      122.80       92.91     17.33 o 
  -1   5   8      104.83       95.37     15.75 o 
   0   5   8      692.97      678.79     43.08 o 
   1   5   8       24.94       18.74      8.16 o 
   2   5   8       87.71       37.97     15.56 o 
   3   5   8        8.73       14.74      8.75 o 
   4   5   8      124.10      118.39     23.17 o 
   5   5   8      690.54      808.65     97.32 o 
   6   5   8        0.25       -3.89     19.86 o 
   7   5   8      616.11      584.62     87.11 o 
  -8   6   8       17.20       17.96     16.78 o 
  -7   6   8      170.66      179.87     43.22 o 
  -6   6   8       45.00       14.56     17.85 o 
  -5   6   8      723.05      792.31     69.23 o 
  -4   6   8       32.50       20.20     15.54 o 
  -3   6   8       43.47       34.77      6.98 o 
  -2   6   8      123.87      139.62     15.59 o 
  -1   6   8        5.88       16.02      8.91 o 
   0   6   8        4.08       18.49      7.27 o 
   1   6   8      119.76       83.87     29.64 o 
   2   6   8       25.91       21.98     16.41 o 
   3   6   8       55.77       11.86     20.82 o 
   4   6   8      610.66      639.50     84.78 o 
   5   6   8       63.31       58.83     47.63 o 
   6   6   8      347.70      307.40    109.04 o 
   7   6   8        2.63      -26.09     26.09 o 
  -7   7   8      126.37      130.74     38.38 o 
  -6   7   8      344.57      309.55     55.93 o 
  -5   7   8      251.52      240.71     40.89 o 
  -4   7   8       86.82       77.52     16.11 o 
  -3   7   8      102.42       88.07     12.60 o 
  -2   7   8      128.29      133.43     15.97 o 
  -1   7   8      560.40      531.94     55.17 o 
   0   7   8      446.70      483.82     66.93 o 
   1   7   8      584.31      562.56     74.24 o 
   2   7   8      742.58      810.14     95.15 o 
   3   7   8      510.10      416.01     70.28 o 
   4   7   8      143.81      203.28     48.50 o 
   5   7   8      260.75      515.67    174.18 o 
   6   7   8        8.15       13.71     41.22 o 
  -7   8   8        8.97       23.26     20.23 o 
  -6   8   8      246.88      197.53     46.49 o 
  -5   8   8      462.81      413.04    221.17 o 
  -4   8   8     1047.45     1109.00     83.83 o 
  -3   8   8      156.46      181.77     25.90 o 
  -2   8   8     1776.69     1996.61     96.39 o 
  -1   8   8      366.62      354.81     35.09 o 
   0   8   8     1434.08     1321.63    127.01 o 
   1   8   8      470.58      470.20     73.38 o 
   2   8   8      460.91      525.70     79.02 o 
   3   8   8      112.70       63.01     23.24 o 
   4   8   8      572.67      722.03     99.41 o 
   5   8   8        2.89       19.65     47.39 o 
  -6   9   8      482.54      431.23     71.09 o 
  -5   9   8       26.32       -1.63     16.97 o 
  -4   9   8     1266.05     1294.79     93.18 o 
  -3   9   8        7.24       16.89     12.42 o 
  -2   9   8       54.29       99.40     36.08 o 
  -1   9   8      198.54      149.50     39.72 o 
   0   9   8       46.49      -15.76     48.18 o 
   1   9   8      417.77      372.69     69.95 o 
   2   9   8        1.86       19.45     25.47 o 
   3   9   8     1486.17     1418.43    142.39 o 
   4   9   8       47.11       47.48     30.27 o 
  -4  10   8     1202.20     1361.79    126.76 o 
  -3  10   8      101.48      100.37     35.63 o 
  -2  10   8     1912.79     1949.57    122.69 o 
  -1  10   8      805.89      862.98    104.83 o 
   0  10   8     1771.04     1711.86    151.12 o 
   1  10   8      407.87      429.79     77.44 o 
   2  10   8     1028.33     1050.24    125.51 o 
   3  10   8      152.12      178.13     51.44 o 
  -3  11   8       23.26       15.66     18.20 o 
  -2  11   8      155.61      193.38     78.25 o 
  -1  11   8       98.87       52.11     32.69 o 
   0  11   8       53.70      -26.70     41.16 o 
   1  11   8      431.60      501.82     86.46 o 
  -9   1   9       81.22      125.43     49.02 o 
  -8   1   9      236.22      225.15     51.21 o 
  -7   1   9        3.38      -16.15     22.99 o 
  -6   1   9      151.37      138.66     18.56 o 
  -5   1   9       21.23       16.63     12.50 o 
  -4   1   9        2.84        5.00      5.95 o 
  -3   1   9     1065.41     1168.02     53.32 o 
  -2   1   9      193.79      181.96     18.33 o 
  -1   1   9      110.85      138.70     19.81 o 
   0   1   9       65.82       97.80     21.92 o 
   1   1   9      666.06      644.77     61.93 o 
   2   1   9       61.88       23.83     23.43 o 
   3   1   9      131.26      174.34     39.55 o 
   4   1   9      398.24      384.77     43.81 o 
   5   1   9      311.10      337.03     57.43 o 
   6   1   9      342.39      347.57     58.45 o 
   7   1   9      226.40      324.27     61.08 o 
   8   1   9       27.77       20.07     41.77 o 
  -9   2   9        1.31      -14.78     57.31 o 
  -8   2   9        7.95        9.37     38.33 o 
  -7   2   9       39.13       43.96     36.90 o 
  -6   2   9       35.00       45.74     10.88 o 
  -5   2   9     1390.52     1508.55     87.54 o 
  -4   2   9      616.66      618.67     35.91 o 
  -3   2   9     2750.59     2638.96     54.13 o 
  -2   2   9      909.48      936.85     45.72 o 
  -1   2   9     2090.06     2041.00     68.55 o 
   0   2   9      107.00       83.90     21.69 o 
   1   2   9     2735.00     2739.23    113.92 o 
   2   2   9      117.28      122.55     22.34 o 
   3   2   9      984.51      991.15     89.49 o 
   4   2   9     1118.67     1109.15    139.01 o 
   5   2   9       38.70       25.32     41.95 o 
   6   2   9       98.90       33.14     22.55 o 
   7   2   9        6.14        1.21     27.77 o 
  -9   3   9      125.30      173.08     51.07 o 
  -8   3   9     1374.42     1436.86    129.63 o 
  -7   3   9      710.81      642.62     78.97 o 
  -6   3   9     1805.28     1808.89     96.53 o 
  -5   3   9     1393.84     1367.69     52.31 o 
  -4   3   9     1106.08     1016.91     65.90 o 
  -3   3   9      507.24      462.17     28.02 o 
  -2   3   9      421.56      429.99     33.01 o 
  -1   3   9       35.13       22.04      9.35 o 
   0   3   9      805.05      861.67     48.83 o 
   1   3   9     2648.53     2738.27    139.19 o 
   2   3   9      632.69      609.60     47.16 o 
   3   3   9      929.72      970.58     62.94 o 
   4   3   9      359.76       57.52    217.59 o 
   5   3   9     1097.20     1171.00    156.87 o 
   6   3   9     1898.86     1937.30    208.93 o 
   7   3   9      610.58      756.57    131.40 o 
  -8   4   9        4.45       -1.30     22.34 o 
  -7   4   9        8.59       -5.73     30.22 o 
  -6   4   9     1265.04     1363.80    165.70 o 
  -5   4   9     1487.13     1535.24    101.56 o 
  -4   4   9      931.15      887.04     45.00 o 
  -3   4   9     4458.70     4497.10     93.30 o 
  -2   4   9      513.04      516.21     32.08 o 
  -1   4   9     5040.17     4822.85    133.94 o 
   0   4   9      129.82      129.60     27.32 o 
   1   4   9     6133.28     5957.14    123.98 o 
   2   4   9       72.72      118.02     20.24 o 
   3   4   9     3586.59     3512.87    117.63 o 
   4   4   9      395.74      317.74     36.74 o 
   5   4   9      208.69      144.20     52.86 o 
   6   4   9      737.47      646.15    108.44 o 
   7   4   9       45.48      103.15     41.65 o 
  -8   5   9     2677.80     2602.35    176.44 o 
  -7   5   9     1139.48     1174.48    110.27 o 
  -6   5   9     3211.63     3482.44    285.47 o 
  -5   5   9     2150.46     2193.22    112.77 o 
  -4   5   9     1117.20     1090.16     49.60 o 
  -3   5   9      723.58      701.22     28.12 o 
  -2   5   9     1133.82     1162.10     53.10 o 
  -1   5   9       72.35       68.02     13.19 o 
   0   5   9      382.05      453.00     46.10 o 
   1   5   9     3302.77     3517.07    108.20 o 
   2   5   9      106.43      116.75     14.49 o 
   3   5   9     1972.09     2071.29     51.31 o 
   4   5   9     1476.15     1531.33    140.38 o 
   5   5   9     2989.46     3432.60    207.87 o 
   6   5   9     1712.89     1607.83    145.13 o 
   7   5   9      596.02      634.90    199.42 o 
  -8   6   9        1.34      -36.99     57.53 o 
  -7   6   9       23.63       40.86     31.75 o 
  -6   6   9      530.84      501.48     75.15 o 
  -5   6   9     1086.45     1058.00     81.21 o 
  -4   6   9     1605.49     1617.80     63.28 o 
  -3   6   9     3965.73     4052.58     84.50 o 
  -2   6   9      957.61      962.06     52.50 o 
  -1   6   9     5947.33     5881.14    154.36 o 
   0   6   9       63.15       58.88     23.67 o 
   1   6   9     7214.99     7028.66    269.15 o 
   2   6   9        0.60      -27.51     27.51 o 
   3   6   9     1878.71     1533.51    130.11 o 
   4   6   9        6.20        7.39     28.36 o 
   5   6   9        3.86       17.48     25.52 o 
   6   6   9      169.44      133.90     37.02 o 
  -7   7   9      370.85      387.27     63.92 o 
  -6   7   9     1868.69     1943.72    165.36 o 
  -5   7   9     1359.08     1359.06     95.40 o 
  -4   7   9      945.23      946.99     56.15 o 
  -3   7   9      483.72      465.68     41.66 o 
  -2   7   9       59.17       53.53     11.38 o 
  -1   7   9       62.02       57.54     18.02 o 
   0   7   9       27.78       12.21     14.95 o 
   1   7   9     1306.32     1271.15    115.50 o 
   2   7   9      244.15      293.82     58.35 o 
   3   7   9     2370.25     2322.72    169.09 o 
   4   7   9     1385.02     1363.94    132.93 o 
   5   7   9     2383.82     2495.18    188.13 o 
   6   7   9     1143.39     1087.31    185.01 o 
  -6   8   9      182.56      166.19     48.81 o 
  -5   8   9       33.17       36.72     21.16 o 
  -4   8   9     1125.93     1043.16     82.81 o 
  -3   8   9     2091.01     2119.84     92.48 o 
  -2   8   9      696.07      670.13     56.06 o 
  -1   8   9     7074.20     7496.90    288.42 o 
   0   8   9      242.72      293.25     59.65 o 
   1   8   9     1557.45     1466.14    130.85 o 
   2   8   9      156.12      246.97     52.86 o 
   3   8   9      292.78      314.65     65.83 o 
   4   8   9      254.41      361.28     73.95 o 
   5   8   9        4.91        5.21     80.85 o 
  -5   9   9      602.15      564.14     65.17 o 
  -4   9   9      187.64      141.15     30.12 o 
  -3   9   9      338.87      352.00     46.77 o 
  -2   9   9      581.17      612.86     79.61 o 
  -1   9   9       26.35       26.31     20.86 o 
   0   9   9      347.28      294.33     60.61 o 
   1   9   9      825.32      773.08    100.20 o 
   2   9   9        1.74       27.63     47.33 o 
   3   9   9     1760.73     1812.72    162.84 o 
   4   9   9      717.33      745.72    153.66 o 
  -4  10   9      824.31      960.51    140.88 o 
  -3  10   9      335.65      292.22     61.40 o 
  -2  10   9      180.56      179.48     39.20 o 
  -1  10   9     1080.19     1068.54    116.42 o 
   0  10   9      110.47       61.29     71.00 o 
   1  10   9      542.20      493.32     97.38 o 
   2  10   9      487.83      671.37    100.62 o 
   3  10   9        1.17       13.01     32.03 o 
  -1  11   9        9.48       -6.22     77.70 o 
   0  11   9      285.09      255.53     66.98 o 
  -9   0  10      150.91      294.12     91.14 o 
  -8   0  10        4.32       72.65     56.19 o 
  -7   0  10      232.49      131.73     49.61 o 
  -6   0  10      136.93       35.68     38.46 o 
  -5   0  10     2248.99     1310.32    584.99 o 
  -4   0  10      478.40      454.44     40.80 o 
  -3   0  10    11549.83    11600.02    258.19 o 
  -2   0  10     5616.73     5813.15    172.83 o 
  -1   0  10     6079.69     6180.50    166.34 o 
   0   0  10     6625.44     6309.41    205.83 o 
   1   0  10     4381.39     4817.24    264.96 o 
   2   0  10     2637.21     3052.60    220.55 o 
   3   0  10      187.02      171.97     57.42 o 
   4   0  10      263.14      171.82     55.55 o 
   5   0  10      174.91      145.23     58.72 o 
   6   0  10      272.83      197.33     69.84 o 
   7   0  10      529.90      492.43    103.08 o 
  -9   1  10     1401.54     1492.08    144.06 o 
  -8   1  10      380.45      414.01     84.41 o 
  -7   1  10     5601.43     5934.83    252.43 o 
  -6   1  10       16.55       16.51     16.96 o 
  -5   1  10     1707.85     1701.70     74.77 o 
  -4   1  10        6.24        5.17      6.12 o 
  -3   1  10     1691.48     1706.47     57.18 o 
  -2   1  10      142.69      170.57     17.42 o 
  -1   1  10      472.28      491.71     35.32 o 
   0   1  10     1393.99     1263.60     70.14 o 
   1   1  10      519.83      507.69     61.73 o 
   2   1  10     7426.78     7496.46    256.58 o 
   3   1  10       31.08       22.27     12.27 o 
   4   1  10     5560.88     4786.66    224.00 o 
   5   1  10      376.72      369.44     82.14 o 
   6   1  10     5324.92     5724.48    462.41 o 
   7   1  10       93.53      140.38     89.25 o 
  -9   2  10       41.88       41.52     66.68 o 
  -8   2  10        7.84       23.53     49.61 o 
  -7   2  10      379.21      358.27     97.34 o 
  -6   2  10      244.77      299.03     53.52 o 
  -5   2  10     1502.17     1507.41     58.35 o 
  -4   2  10      622.51      552.35     35.24 o 
  -3   2  10     7810.85     7789.58    115.55 o 
  -2   2  10     3378.20     3364.36     75.76 o 
  -1   2  10     4038.65     3904.14    123.18 o 
   0   2  10     1954.66     1895.04    109.73 o 
   1   2  10      850.69      813.99     74.37 o 
   2   2  10     4436.34      681.29   2267.49 o 
   3   2  10      108.51       90.38     31.54 o 
   4   2  10        5.56       -1.72     12.52 o 
   5   2  10       50.60       36.73     49.30 o 
   6   2  10      515.93      497.30     75.41 o 
   7   2  10      253.51      219.86     50.09 o 
  -8   3  10       63.77       80.52     95.14 o 
  -7   3  10     3647.63     3745.92    200.40 o 
  -6   3  10        1.49      -25.07     35.63 o 
  -5   3  10     1812.26     1850.71     66.04 o 
  -4   3  10      259.27      240.38     23.53 o 
  -3   3  10      224.14      225.81     12.93 o 
  -2   3  10       12.72       -0.28      7.31 o 
  -1   3  10       98.05       85.37     15.42 o 
   0   3  10      749.65      772.45     47.68 o 
   1   3  10      259.60      190.27     37.92 o 
   2   3  10     4272.19     4402.75    140.42 o 
   3   3  10     1077.40      852.46    163.64 o 
   4   3  10     3221.57     3399.96    276.88 o 
   5   3  10      115.78      297.18     87.05 o 
   6   3  10     2363.61     2534.48    245.45 o 
   7   3  10      113.44      112.50     46.32 o 
  -8   4  10       74.66       88.90     32.16 o 
  -7   4  10       61.28       17.83     23.25 o 
  -6   4  10      254.10      225.41     47.49 o 
  -5   4  10     1265.95     1322.33     83.70 o 
  -4   4  10        9.77        8.46      8.99 o 
  -3   4  10     1552.67     1531.96     34.81 o 
  -2   4  10      569.70      585.85     54.55 o 
  -1   4  10     1234.13     1239.34     61.93 o 
   0   4  10     1540.95     1426.80    102.10 o 
   1   4  10      283.07      255.96     24.04 o 
   2   4  10      675.61      746.07     51.14 o 
   3   4  10      109.80      130.37     23.00 o 
   4   4  10      229.98      272.66     53.75 o 
   5   4  10      117.32       99.39     45.91 o 
   6   4  10      127.81      104.61     37.16 o 
   7   4  10      108.47      157.55     48.66 o 
  -8   5  10        2.97       21.94     18.59 o 
  -7   5  10      179.10      202.42     75.13 o 
  -6   5  10        3.02       13.27     17.32 o 
  -5   5  10      186.11      172.73     33.00 o 
  -4   5  10      817.47      821.71     67.47 o 
  -3   5  10        1.50       -0.75      3.20 o 
  -2   5  10       12.49       20.53      9.94 o 
  -1   5  10      810.55      936.31     66.89 o 
   0   5  10      240.61      310.95     33.77 o 
   1   5  10      231.09      211.49     34.75 o 
   2   5  10      370.33      369.58     29.73 o 
   3   5  10      282.50      432.97     69.11 o 
   4   5  10      536.81      478.22     74.81 o 
   5   5  10        0.41        0.81     23.48 o 
   6   5  10      137.97       43.07     66.81 o 
  -7   6  10        9.78       -2.83     19.66 o 
  -6   6  10      137.19      206.11     46.32 o 
  -5   6  10       38.94       28.93     27.99 o 
  -4   6  10       12.51        7.06     10.61 o 
  -3   6  10       24.71       13.21      8.59 o 
  -2   6  10       11.30       10.44      7.81 o 
  -1   6  10      386.98      377.15     33.53 o 
   0   6  10      347.76      367.28     37.94 o 
   1   6  10      355.10      319.82     56.93 o 
   2   6  10        0.08       12.04     24.79 o 
   3   6  10       89.80       99.08     37.62 o 
   4   6  10       32.20        1.53     53.75 o 
   5   6  10      195.35      284.70     63.66 o 
   6   6  10       54.62       32.50     27.65 o 
  -7   7  10      225.54      277.86     56.31 o 
  -6   7  10        3.81       20.83     46.57 o 
  -5   7  10       81.18       39.19     21.99 o 
  -4   7  10      487.78      564.44     70.16 o 
  -3   7  10      322.55      254.55     31.47 o 
  -2   7  10      245.73      262.03     37.29 o 
  -1   7  10      394.96      471.31     44.28 o 
   0   7  10      567.45      473.02     70.59 o 
   1   7  10      215.82      240.71     51.53 o 
   2   7  10       77.77      170.48     47.55 o 
   3   7  10      186.62      251.16     61.20 o 
   4   7  10      469.61      404.56     74.69 o 
   5   7  10       20.49       40.17     27.69 o 
  -6   8  10      121.63      152.85     43.91 o 
  -5   8  10        5.14       59.48     27.25 o 
  -4   8  10      331.92      302.91     46.07 o 
  -3   8  10      635.06      677.33     52.88 o 
  -2   8  10      514.91      552.58     51.37 o 
  -1   8  10      518.12      473.79     69.61 o 
   0   8  10        5.14        4.39     18.57 o 
   1   8  10      783.69      753.86     96.17 o 
   2   8  10      198.00      177.68     51.11 o 
   3   8  10      284.45      251.67     58.45 o 
   4   8  10        2.85      -33.47     33.47 o 
  -5   9  10      309.87      350.23     51.84 o 
  -4   9  10      601.47      602.12    118.64 o 
  -3   9  10       78.38       77.10     32.50 o 
  -2   9  10       92.94      104.48     34.41 o 
  -1   9  10      296.07      290.78     57.23 o 
   0   9  10      473.20      502.29     81.14 o 
   1   9  10       45.30       62.71     26.43 o 
   2   9  10     1099.72      992.40    118.78 o 
   3   9  10       12.97       32.90     63.70 o 
  -3  10  10      967.19     1018.59    114.55 o 
  -2  10  10      531.94      632.72     69.54 o 
  -1  10  10     1577.82     1846.57    334.32 o 
   0  10  10      318.48      456.11     78.21 o 
   1  10  10      347.75      298.71     67.15 o 
   2  10  10      224.34      211.07     56.86 o 
  -8   1  11       13.64       22.74     30.33 o 
  -7   1  11       21.71       52.02     27.73 o 
  -6   1  11      222.04      191.37     41.84 o 
  -5   1  11       68.89       26.30     11.97 o 
  -4   1  11        3.68       18.19     12.27 o 
  -3   1  11      249.31      277.01     24.90 o 
  -2   1  11      105.45      114.45     15.21 o 
  -1   1  11       78.32       94.13     19.24 o 
   0   1  11       41.85       32.67     15.28 o 
   1   1  11       50.71       51.95     21.96 o 
   2   1  11      132.76      128.56     36.49 o 
   3   1  11      525.03      586.99     75.18 o 
   4   1  11       11.55       10.56     20.59 o 
   5   1  11       17.80      -14.35     72.36 o 
   6   1  11       17.55       25.75     21.90 o 
   7   1  11      134.97       65.81     28.53 o 
  -8   2  11       33.92       37.00     25.65 o 
  -7   2  11       28.44       -3.48     17.98 o 
  -6   2  11      531.36      682.91     79.37 o 
  -5   2  11      112.95      105.90     17.67 o 
  -4   2  11      795.08      750.14     55.33 o 
  -3   2  11        1.81        8.92     10.43 o 
  -2   2  11     2041.12     2084.91     60.87 o 
  -1   2  11       38.19       45.69     13.04 o 
   0   2  11     2726.65     2762.76    102.76 o 
   1   2  11       64.16       55.71     35.58 o 
   2   2  11      422.28      455.32     62.06 o 
   3   2  11      248.18      241.61     51.36 o 
   4   2  11      423.56      484.23     72.52 o 
   5   2  11      240.26      211.66     50.85 o 
   6   2  11        4.41       12.61     19.39 o 
   7   2  11      246.47      295.85     60.73 o 
  -8   3  11      263.07      308.78     69.19 o 
  -7   3  11      845.75      966.26    101.81 o 
  -6   3  11     1580.50     1627.01    189.66 o 
  -5   3  11      397.33      465.53     49.66 o 
  -4   3  11      389.27      368.39     34.47 o 
  -3   3  11      125.02      109.85     12.91 o 
  -2   3  11       19.77       43.30     13.09 o 
  -1   3  11     1099.81     1147.26     62.63 o 
   0   3  11     1136.90     1146.88     62.76 o 
   1   3  11      481.61      497.35     62.08 o 
   2   3  11     1553.12     1363.54    110.40 o 
   3   3  11     1169.94     1186.38     76.29 o 
   4   3  11      186.51      212.46     52.92 o 
   5   3  11     1351.27     1608.41    198.86 o 
   6   3  11      687.14      535.91    117.97 o 
  -8   4  11       74.36       44.98     29.85 o 
  -7   4  11      159.69      106.50     63.01 o 
  -6   4  11      377.15      431.22     66.10 o 
  -5   4  11      903.89      996.98    107.40 o 
  -4   4  11     3574.56     3470.02    131.14 o 
  -3   4  11      446.30      404.90     20.44 o 
  -2   4  11     4183.42     4094.41    119.64 o 
  -1   4  11        2.01        5.37     16.50 o 
   0   4  11     2402.78     2391.63    137.41 o 
   1   4  11      369.51      393.71     50.11 o 
   2   4  11     1755.22     1913.39    119.48 o 
   3   4  11       40.37      -15.99     15.99 o 
   4   4  11      626.42      712.13     93.87 o 
   5   4  11      115.42       92.95     34.60 o 
   6   4  11       91.43       86.87     41.20 o 
  -7   5  11     1404.00     1348.66    123.07 o 
  -6   5  11     2598.89     2777.57    176.34 o 
  -5   5  11      867.03      936.53     75.25 o 
  -4   5  11     1454.07     1491.12     70.86 o 
  -3   5  11       31.65       37.23      8.60 o 
  -2   5  11        3.14        2.79      8.61 o 
  -1   5  11      534.26      564.43     53.05 o 
   0   5  11      745.96      726.11     53.97 o 
   1   5  11      847.98      783.79     86.51 o 
   2   5  11     2962.50     2723.58    169.52 o 
   3   5  11     1585.98     1652.52    140.15 o 
   4   5  11     2172.92     2318.26    171.94 o 
   5   5  11     1958.00     2384.58    181.94 o 
   6   5  11      380.86      346.05     68.91 o 
  -7   6  11      106.54      151.28     44.50 o 
  -6   6  11      199.81      235.25     51.85 o 
  -5   6  11     1086.29     1012.03     80.88 o 
  -4   6  11     2697.83     2754.77    101.58 o 
  -3   6  11      462.84      445.59     41.50 o 
  -2   6  11     5761.53     5807.05    177.58 o 
  -1   6  11        5.98        4.38     10.12 o 
   0   6  11     4351.62     4367.45    142.99 o 
   1   6  11      251.33      230.86     50.58 o 
   2   6  11     1049.86      931.88    101.96 o 
   3   6  11      355.75      298.47     60.61 o 
   4   6  11      353.30      418.84     76.54 o 
   5   6  11      140.27       75.13     35.96 o 
  -6   7  11      733.03      736.87     94.58 o 
  -5   7  11      697.08      673.26     77.34 o 
  -4   7  11      655.51      572.41     63.13 o 
  -3   7  11      124.54       83.75     18.58 o 
  -2   7  11      275.92      262.40     36.09 o 
  -1   7  11       46.63       45.08     14.57 o 
   0   7  11     1198.51     1104.34    107.52 o 
   1   7  11       25.90       21.02     20.06 o 
   2   7  11     2811.11     2851.23    188.98 o 
   3   7  11      859.80      907.56    110.45 o 
   4   7  11     1499.01     1578.16    153.23 o 
   5   7  11     1907.75     2151.92    182.89 o 
  -5   8  11      129.10      178.24     39.08 o 
  -4   8  11     1465.01     1492.29    103.82 o 
  -3   8  11      701.15      712.52     56.08 o 
  -2   8  11     3359.09     3335.19    179.27 o 
  -1   8  11       56.30       19.82     45.22 o 
   0   8  11     3275.56     3342.81    198.53 o 
   1   8  11      861.88      783.43     98.75 o 
   2   8  11      777.80      927.26    111.26 o 
   3   8  11      353.84      553.26     90.74 o 
   4   8  11       29.36       27.26     47.62 o 
  -4   9  11      287.75      274.38     57.70 o 
  -3   9  11      226.42      244.77     55.00 o 
  -2   9  11      172.90      130.45     34.31 o 
  -1   9  11      537.26      531.51     77.29 o 
   0   9  11      694.84      741.55    117.83 o 
   1   9  11       73.51       10.33     18.77 o 
   2   9  11     1194.62     1254.28    134.73 o 
   3   9  11      400.69      417.71     82.67 o 
  -2  10  11      756.10      625.91     92.40 o 
  -1  10  11       13.75       14.78     69.62 o 
   0  10  11      897.46      730.03    100.44 o 
   1  10  11       68.26      -26.05     38.33 o 
  -8   0  12       54.99       84.71     49.09 o 
  -7   0  12       31.82       68.26     46.13 o 
  -6   0  12     1661.46     1853.26    188.22 o 
  -5   0  12      310.25      249.65     60.65 o 
  -4   0  12       85.28       31.44     13.37 o 
  -3   0  12     2493.47     2743.51    121.16 o 
  -2   0  12     5685.57     5771.29    188.21 o 
  -1   0  12     4504.16     4767.60    171.54 o 
   0   0  12     3140.43     3212.19    218.20 o 
   1   0  12     2341.06     2401.73    200.05 o 
   2   0  12      272.62      316.07     75.59 o 
   3   0  12      650.66      780.93    127.80 o 
   4   0  12      107.13      183.66     65.79 o 
   5   0  12       47.98       23.39     33.88 o 
   6   0  12      388.04      366.69     99.42 o 
  -8   1  12     1467.65     1648.99    144.80 o 
  -7   1  12        2.35        4.04     34.93 o 
  -6   1  12     2775.96     2646.21    159.90 o 
  -5   1  12       97.18       85.88     20.35 o 
  -4   1  12     1361.57     1423.75     89.35 o 
  -3   1  12      298.65      293.80     24.78 o 
  -2   1  12      117.55       75.50     13.86 o 
  -1   1  12      124.66      107.87     21.85 o 
   0   1  12       14.36       18.49     13.54 o 
   1   1  12     1871.10     1880.16    125.08 o 
   2   1  12      220.02      238.79     48.54 o 
   3   1  12     6007.39     5882.03    256.96 o 
   4   1  12      214.82      130.45     56.01 o 
   5   1  12     3396.92     3371.14    204.97 o 
   6   1  12      282.00      360.64     68.00 o 
  -8   2  12        2.76      -17.53     30.00 o 
  -7   2  12        9.69       10.53     18.96 o 
  -6   2  12     1131.04     1188.99    105.46 o 
  -5   2  12      160.26      154.44     29.26 o 
  -4   2  12     1358.01     1358.97     78.03 o 
  -3   2  12     1113.60     1130.63     58.90 o 
  -2   2  12     3331.60     3320.20     87.22 o 
  -1   2  12     2890.48     3014.45    110.38 o 
   0   2  12      600.18      585.15     57.34 o 
   1   2  12     2029.43     2128.79    149.70 o 
   2   2  12      507.04      437.43     75.52 o 
   3   2  12       92.19      225.47     74.15 o 
   4   2  12       77.58       62.42     32.43 o 
   5   2  12       12.92      -30.51     30.51 o 
   6   2  12       62.71       25.03     21.35 o 
  -8   3  12      822.89      885.28    104.62 o 
  -7   3  12       29.99       56.07     29.25 o 
  -6   3  12     1173.52     1332.46    123.23 o 
  -5   3  12      506.83      568.17     53.44 o 
  -4   3  12      592.90      541.61     50.81 o 
  -3   3  12      315.77      435.85     27.37 o 
  -2   3  12       77.68       60.43     17.64 o 
  -1   3  12      353.37      361.87     36.95 o 
   0   3  12       49.84       51.50     18.07 o 
   1   3  12     1781.54     1744.09     85.35 o 
   2   3  12       91.55       92.31     46.72 o 
   3   3  12     2526.04     2732.97    175.70 o 
   4   3  12      101.66      180.39     47.71 o 
   5   3  12     2715.92     2701.63    191.96 o 
   6   3  12      214.05      212.87     55.54 o 
  -7   4  12       38.67       29.20     39.41 o 
  -6   4  12      536.79      486.77     72.46 o 
  -5   4  12       81.73       54.50     22.55 o 
  -4   4  12     2194.90     2115.77    107.04 o 
  -3   4  12     1010.57     1080.82     42.65 o 
  -2   4  12     1447.27     1428.29     70.15 o 
  -1   4  12      812.17      776.96     75.53 o 
   0   4  12        7.63       25.18      9.78 o 
   1   4  12      861.51      791.72     64.69 o 
   2   4  12       78.36       74.67     16.47 o 
   3   4  12      101.10       77.83     30.02 o 
   4   4  12       76.97      103.15     31.87 o 
   5   4  12      139.40      178.14     48.27 o 
   6   4  12       11.77      -53.98     98.59 o 
  -7   5  12        0.37        3.02     30.69 o 
  -6   5  12      112.82      108.61     36.21 o 
  -5   5  12      718.61      676.79     65.12 o 
  -4   5  12        0.03       16.81     20.61 o 
  -3   5  12      421.93      436.87     39.65 o 
  -2   5  12      372.46      410.86     43.05 o 
  -1   5  12       58.90       94.98     20.99 o 
   0   5  12      706.86      783.76     58.20 o 
   1   5  12     1226.56     1255.47    248.51 o 
   2   5  12      319.03      268.97     62.83 o 
   3   5  12      227.20      210.90    106.74 o 
   4   5  12        6.73       24.84     27.64 o 
   5   5  12       76.69       29.84     26.86 o 
  -7   6  12      155.43      234.44     54.82 o 
  -6   6  12       36.24       59.53     36.63 o 
  -5   6  12       98.66      108.44     28.25 o 
  -4   6  12      985.90     1027.28     63.70 o 
  -3   6  12       32.59       15.04     22.72 o 
  -2   6  12        9.30       21.93     12.51 o 
  -1   6  12       59.44       35.78     15.18 o 
   0   6  12      218.34      258.78     39.24 o 
   1   6  12     1005.06      760.60     90.44 o 
   2   6  12      327.79      370.44     66.33 o 
   3   6  12       56.46       88.83     32.83 o 
   4   6  12      216.72      171.72     49.35 o 
   5   6  12      101.02      105.18     59.49 o 
  -6   7  12      245.44      173.57     64.30 o 
  -5   7  12      653.87      686.44     71.41 o 
  -4   7  12      195.50      220.78     47.24 o 
  -3   7  12      366.50      397.48     41.42 o 
  -2   7  12       87.20       45.19     21.91 o 
  -1   7  12      211.03      167.54     41.32 o 
   0   7  12     1583.28     1745.17    137.79 o 
   1   7  12        3.29       20.09     33.36 o 
   2   7  12      157.93      134.51     42.69 o 
   3   7  12      172.22      116.78     52.17 o 
   4   7  12        2.85      -20.15     21.19 o 
  -5   8  12      325.85      418.18     57.10 o 
  -4   8  12       64.80       29.65     57.99 o 
  -3   8  12       79.18       54.18     34.80 o 
  -2   8  12      159.36      178.78     40.82 o 
  -1   8  12      272.41      216.83     49.93 o 
   0   8  12      247.21      189.96     48.88 o 
   1   8  12        4.16        5.79     26.00 o 
   2   8  12      387.64      370.97     71.43 o 
   3   8  12       65.70       45.51     54.61 o 
  -3   9  12      121.47      128.65     43.31 o 
  -2   9  12      202.98      178.03     37.14 o 
  -1   9  12      556.48      551.89    155.14 o 
   0   9  12       12.82        2.58     20.40 o 
   1   9  12      341.69      304.65     63.54 o 
   2   9  12       10.44      -42.64     42.64 o 
  -8   1  13       68.40       37.88     19.66 o 
  -7   1  13      243.78      258.32     89.38 o 
  -6   1  13      225.12      193.50     46.63 o 
  -5   1  13        0.93        3.33      8.76 o 
  -4   1  13       13.76       -2.08      5.75 o 
  -3   1  13       12.75       12.66      7.45 o 
  -2   1  13        9.78       14.66      8.51 o 
  -1   1  13       32.40       20.47      9.04 o 
   0   1  13      118.80       95.97     27.43 o 
   1   1  13      803.36      845.31     84.15 o 
   2   1  13      111.77      169.90     42.68 o 
   3   1  13      506.84      443.56     69.10 o 
   4   1  13      110.44       92.89     63.09 o 
   5   1  13        1.17      -10.30     25.57 o 
   6   1  13      277.77      259.25    102.29 o 
  -8   2  13       16.65       -1.79     33.46 o 
  -7   2  13        5.30        7.66     24.22 o 
  -6   2  13       61.89       54.80     35.79 o 
  -5   2  13      430.58      443.49     46.41 o 
  -4   2  13      107.68       90.20     20.73 o 
  -3   2  13     1724.81     1836.19    102.95 o 
  -2   2  13        0.82       -0.92      6.37 o 
  -1   2  13     1657.08     1739.44     95.40 o 
   0   2  13       42.12       24.66     11.46 o 
   1   2  13      516.10      460.56     64.20 o 
   2   2  13     1593.52     1881.35    138.49 o 
   3   2  13       32.43        0.97     23.06 o 
   4   2  13       10.04      -30.75     49.96 o 
   5   2  13       28.54       19.90     24.76 o 
   6   2  13      435.65      478.80    113.81 o 
  -7   3  13      320.43      406.03     69.66 o 
  -6   3  13      363.34      256.80     52.68 o 
  -5   3  13      492.12      515.27     52.39 o 
  -4   3  13       25.52       24.40     14.04 o 
  -3   3  13       35.49       49.34     14.46 o 
  -2   3  13       46.87       80.90     20.55 o 
  -1   3  13      166.44      104.01     21.32 o 
   0   3  13      248.48      255.87     32.85 o 
   1   3  13     1451.15     1367.22     78.59 o 
   2   3  13     2428.96     2672.21    167.86 o 
   3   3  13     2103.33     1931.57    180.32 o 
   4   3  13     1426.13     1351.78    133.54 o 
   5   3  13      429.40      442.36     80.56 o 
  -7   4  13      182.48      236.93     54.39 o 
  -6   4  13       72.56       72.08     24.78 o 
  -5   4  13     1746.55     1688.39    130.98 o 
  -4   4  13      139.05       94.25     25.12 o 
  -3   4  13     4928.17     5309.14    244.37 o 
  -2   4  13      129.96      118.05     20.98 o 
  -1   4  13     4102.59     4211.67    189.51 o 
   0   4  13      154.01      168.40     34.10 o 
   1   4  13      617.67      702.00     50.60 o 
   2   4  13     1073.67     1203.14    115.37 o 
   3   4  13        9.57        5.25     24.37 o 
   4   4  13        4.41       -2.09     20.04 o 
   5   4  13        5.63       28.47     24.29 o 
  -7   5  13      540.25      619.84     87.57 o 
  -6   5  13      384.66      392.08     50.61 o 
  -5   5  13      813.76      847.74     73.45 o 
  -4   5  13       49.29       31.15     25.52 o 
  -3   5  13      104.83      126.64     21.89 o 
  -2   5  13      202.33      255.67     38.03 o 
  -1   5  13      437.66      447.08     45.67 o 
   0   5  13      877.21      917.72     76.73 o 
   1   5  13     2489.62     2300.33    296.24 o 
   2   5  13     2545.95     2343.55    167.67 o 
   3   5  13     1593.66     1383.56    133.64 o 
   4   5  13     2074.94     2544.31    192.19 o 
   5   5  13      469.06      411.32    116.41 o 
  -6   6  13      192.19      145.52     67.54 o 
  -5   6  13     1619.14     1718.84    141.00 o 
  -4   6  13      132.27      136.91     31.59 o 
  -3   6  13     4575.45     4633.75    146.78 o 
  -2   6  13      178.84      176.82     30.02 o 
  -1   6  13     3013.85     3234.28    223.55 o 
   0   6  13      636.31      670.98     81.78 o 
   1   6  13      558.87      769.25     93.49 o 
   2   6  13     1028.32     1118.56    118.23 o 
   3   6  13      125.13      188.71     53.05 o 
   4   6  13       71.42       51.01     33.11 o 
  -5   7  13      669.80      696.79     72.73 o 
  -4   7  13       20.75       21.00     28.51 o 
  -3   7  13        0.76       -5.52     17.79 o 
  -2   7  13        1.06        0.05     15.32 o 
  -1   7  13     1058.58      865.83    122.35 o 
   0   7  13       29.09       19.42     25.99 o 
   1   7  13     2058.32     1936.47    156.91 o 
   2   7  13      867.69      914.74    110.65 o 
   3   7  13      917.08     1008.23    121.25 o 
  -4   8  13      214.95      295.80     99.16 o 
  -3   8  13      795.11      852.15    104.53 o 
  -2   8  13      404.01      339.67     47.17 o 
  -1   8  13     1749.36     1808.08    142.65 o 
   0   8  13      622.97      713.17     94.55 o 
   1   8  13      659.17      620.38     91.43 o 
   2   8  13      285.30      381.62     72.93 o 
  -2   9  13       16.67      -38.38     38.38 o 
  -1   9  13      427.68      455.85     74.85 o 
   0   9  13       68.28       92.60     44.93 o 
  -7   0  14      852.04      694.37    129.76 o 
  -6   0  14      116.33      160.68     61.54 o 
  -4   0  14     2094.78     2155.06    172.27 o 
  -3   0  14     2851.70     2866.07    192.39 o 
  -2   0  14     3119.83     3117.21    147.06 o 
  -1   0  14      409.16      359.26     48.20 o 
   0   0  14     4655.66     4447.98    259.46 o 
   1   0  14      123.35      185.89     60.69 o 
   2   0  14     3483.11     3521.09    280.60 o 
   3   0  14      232.00      248.16     74.43 o 
   4   0  14        9.52      -15.66     36.85 o 
   5   0  14      113.37       25.46     27.34 o 
  -7   1  14     2729.80     2669.27    177.48 o 
  -6   1  14     1164.90     1364.18    118.48 o 
  -5   1  14      572.48      692.75     97.34 o 
  -4   1  14      100.43      113.38     18.16 o 
  -3   1  14       58.04       47.10     19.23 o 
  -2   1  14       30.14       42.81     12.60 o 
  -1   1  14      760.74      742.13     45.16 o 
   0   1  14     1759.68     1655.31     90.67 o 
   1   1  14      229.74      241.03     49.20 o 
   2   1  14     4458.50     4650.68    231.95 o 
   3   1  14      116.19       41.59     24.09 o 
   4   1  14     3304.84     3311.65    212.09 o 
   5   1  14      760.48      867.27    110.36 o 
  -7   2  14      709.80      826.25    103.18 o 
  -6   2  14       23.49       42.31     32.59 o 
  -5   2  14     1851.85     1987.91    106.37 o 
  -4   2  14      917.47     1034.30     72.46 o 
  -3   2  14     2269.21     2324.39    110.73 o 
  -2   2  14     3957.52     4266.04    121.87 o 
  -1   2  14      855.23      773.08     59.50 o 
   0   2  14     3041.11     3071.97    124.74 o 
   1   2  14      100.33       83.56     25.33 o 
   2   2  14      681.08      734.62     87.44 o 
   3   2  14      310.69      261.74    113.68 o 
   4   2  14       56.51       43.91     33.34 o 
   5   2  14       85.18      140.51     70.67 o 
  -7   3  14      509.88      534.77     78.76 o 
  -6   3  14      408.56      488.60    148.62 o 
  -5   3  14      430.03      396.86     46.67 o 
  -4   3  14      386.98      362.29     43.88 o 
  -3   3  14       31.49       15.35      7.89 o 
  -2   3  14       73.44       74.75     17.42 o 
  -1   3  14     1083.65      962.45     65.98 o 
   0   3  14      474.28      524.07     48.04 o 
   1   3  14        4.49       12.22     10.53 o 
   2   3  14     2027.47     1943.95    313.86 o 
   3   3  14       21.54       28.22     32.99 o 
   4   3  14     1546.40     1769.94    315.15 o 
   5   3  14      274.88      226.34     58.18 o 
  -7   4  14      260.17      292.34     60.00 o 
  -6   4  14        4.06        0.85     15.75 o 
  -5   4  14      534.72      539.77     57.53 o 
  -4   4  14      284.95      198.88     40.65 o 
  -3   4  14     1290.96     1298.31     72.05 o 
  -2   4  14      773.56      733.78     53.63 o 
  -1   4  14       44.35       21.06     37.17 o 
   0   4  14     1579.23     1555.96    106.06 o 
   1   4  14        0.14      -23.25     23.25 o 
   2   4  14       11.30       20.63     19.81 o 
   3   4  14       54.20       -4.97     34.92 o 
   4   4  14       29.19        2.77     27.01 o 
  -6   5  14       27.17       -6.13     21.09 o 
  -5   5  14       30.41       29.95     20.94 o 
  -4   5  14      433.18      386.87     50.06 o 
  -3   5  14      130.66      107.20     20.55 o 
  -2   5  14       22.56       -2.78     11.09 o 
  -1   5  14      188.11      161.49     29.51 o 
   0   5  14       59.81       44.91     13.48 o 
   1   5  14      335.86      362.96     72.56 o 
   2   5  14      267.02      134.11     86.49 o 
   3   5  14       35.77       29.24     57.69 o 
   4   5  14      279.45      270.99    103.86 o 
  -5   6  14       26.97       34.49     16.45 o 
  -4   6  14        2.24       -7.14     21.20 o 
  -3   6  14        0.28       15.11     17.36 o 
  -2   6  14       17.11       12.15     11.73 o 
  -1   6  14       34.03       -3.02     35.96 o 
   0   6  14      129.25      164.87     44.21 o 
   1   6  14       87.82      103.29     37.94 o 
   2   6  14       60.63       56.61     24.98 o 
   3   6  14      330.57      334.93     71.59 o 
  -4   7  14      129.01      114.18     46.53 o 
  -3   7  14      251.96      290.91     91.78 o 
  -2   7  14       25.84       -4.03     15.00 o 
  -1   7  14       10.38        2.55     43.20 o 
   0   7  14      294.28      327.12     60.70 o 
   1   7  14      110.09      121.02     35.19 o 
   2   7  14        3.84       23.53     56.20 o 
  -3   8  14        6.78       20.83     23.66 o 
  -2   8  14      616.28      648.88     69.91 o 
  -1   8  14      115.07      117.84     38.34 o 
   0   8  14      168.63      198.96     48.83 o 
   1   8  14      154.41      140.18     52.13 o 
  -7   1  15      104.53      105.52     35.05 o 
  -6   1  15      155.63      157.90     42.22 o 
  -5   1  15       29.12       47.87     30.08 o 
  -4   1  15      124.47      171.28     28.77 o 
  -3   1  15        9.44       27.12     12.77 o 
  -2   1  15        0.96       24.10     15.81 o 
  -1   1  15      130.73      106.19     19.34 o 
   0   1  15      116.86      116.07     24.97 o 
   1   1  15        2.02       13.70     14.40 o 
   2   1  15      315.62      242.84    121.30 o 
   3   1  15      421.92      445.47     77.39 o 
   4   1  15       85.42       11.84     59.24 o 
   5   1  15      158.69      141.63     46.61 o 
  -7   2  15        2.55      -20.81     29.21 o 
  -6   2  15      166.91      240.10     73.42 o 
  -5   2  15      138.09       81.27     30.60 o 
  -4   2  15      952.59      903.93     70.09 o 
  -3   2  15        0.24       -3.59      8.06 o 
  -2   2  15      880.73      943.43     57.75 o 
  -1   2  15       97.29      117.03     21.52 o 
   0   2  15      436.55      460.50     49.63 o 
   1   2  15      431.21      507.63     72.35 o 
   2   2  15      124.12       95.05     64.05 o 
   3   2  15      288.92      335.50     67.63 o 
   4   2  15        7.10      -16.44     30.12 o 
  -6   3  15      630.49      746.77     93.17 o 
  -5   3  15       18.63       14.40     17.93 o 
  -4   3  15      139.12      200.12     37.29 o 
  -3   3  15      153.68      139.73     28.89 o 
  -2   3  15        1.72       -4.17      9.52 o 
  -1   3  15       14.57       16.81     13.78 o 
   0   3  15      243.96      194.18     31.03 o 
   1   3  15      549.30      590.14     56.09 o 
   2   3  15     1944.48     1804.15    148.25 o 
   3   3  15     1598.67     1875.32    160.06 o 
   4   3  15      130.52      176.03     50.03 o 
  -6   4  15      412.00      404.30     95.18 o 
  -5   4  15       42.53       76.27     24.77 o 
  -4   4  15     1690.56     1746.75    105.54 o 
  -3   4  15       34.13       61.38     51.36 o 
  -2   4  15     4862.90     4744.30    155.29 o 
  -1   4  15      213.70      209.29     46.49 o 
   0   4  15     1215.15     1055.61    142.24 o 
   1   4  15      617.92      657.21     85.23 o 
   2   4  15       59.39       71.63     40.10 o 
   3   4  15      121.59      144.70     50.43 o 
   4   4  15       34.53       66.77     37.69 o 
  -5   5  15       17.79       21.49     18.42 o 
  -4   5  15      222.68      322.74     59.49 o 
  -3   5  15      157.10      154.52     38.39 o 
  -2   5  15       93.47       47.69     18.05 o 
  -1   5  15       13.66      -13.66     13.66 o 
   0   5  15      699.00      537.75     77.60 o 
   1   5  15      542.80      673.57     90.89 o 
   2   5  15      838.36      791.45    151.27 o 
   3   5  15     2483.55     2754.16    202.98 o 
  -5   6  15       86.37       58.62     31.79 o 
  -4   6  15     1409.86     1455.59    105.05 o 
  -3   6  15       64.74      102.13     23.96 o 
  -2   6  15     2776.15     2940.07    146.23 o 
  -1   6  15      484.02      555.13     76.51 o 
   0   6  15     1226.26     1213.21    118.13 o 
   1   6  15      359.93      356.54     65.66 o 
   2   6  15       35.17       28.49     33.02 o 
  -3   7  15       51.62       71.17     65.15 o 
  -2   7  15      227.05      196.68     39.12 o 
  -1   7  15       23.23       14.52     19.73 o 
   0   7  15      444.39      450.70     78.00 o 
   1   7  15      432.24      459.96     80.21 o 
  -6   0  16     4848.05     4904.28    336.91 o 
  -4   0  16     3024.45     3067.45    244.42 o 
  -3   0  16     1666.32     1844.05    151.38 o 
  -2   0  16      131.46      133.75     30.94 o 
  -1   0  16     5961.11     5888.78    227.78 o 
   0   0  16      120.37      159.91     52.45 o 
   1   0  16      912.87      853.89    127.39 o 
   2   0  16       95.67       54.97     35.18 o 
   3   0  16       81.43      216.78     77.07 o 
   4   0  16       74.11       50.16     47.03 o 
  -6   1  16      641.84      630.89     83.31 o 
  -5   1  16     3680.64     3696.86    275.76 o 
  -4   1  16       11.34      -13.16     20.66 o 
  -3   1  16        8.55        0.35     15.25 o 
  -2   1  16      703.18      585.53     49.80 o 
  -1   1  16      972.17      861.14     58.96 o 
   0   1  16      219.28      160.30     26.58 o 
   1   1  16     2789.44     2734.33    170.95 o 
   2   1  16        3.76       11.85     31.64 o 
   3   1  16     2589.12     2608.97    189.10 o 
   4   1  16      856.95     1014.60    175.36 o 
  -6   2  16     1594.15     1663.21    191.77 o 
  -5   2  16      713.27      789.54     91.15 o 
  -4   2  16     1479.27     1512.67     93.56 o 
  -3   2  16     1659.44     1681.53     98.85 o 
  -2   2  16      678.43      675.22     50.89 o 
  -1   2  16     3845.40     3940.09    115.84 o 
   0   2  16      117.84       99.72     23.70 o 
   1   2  16     1101.84     1228.68     87.24 o 
   2   2  16       94.06       81.22     81.66 o 
   3   2  16       43.73       13.17     22.03 o 
   4   2  16        9.73       -8.63     20.98 o 
  -6   3  16      137.57       94.93     33.01 o 
  -5   3  16      321.19      388.46     75.16 o 
  -4   3  16        1.20        6.00     14.95 o 
  -3   3  16       75.70       65.69     73.52 o 
  -2   3  16      614.23      713.41     54.51 o 
  -1   3  16       26.84       -0.62     13.16 o 
   0   3  16      280.92      277.01     53.39 o 
   1   3  16     1687.55     1572.79    134.41 o 
   2   3  16       18.15        9.75     21.89 o 
   3   3  16      841.06      987.43    118.94 o 
  -5   4  16       58.90       63.19     30.42 o 
  -4   4  16      314.55      323.21     46.65 o 
  -3   4  16      495.49      554.96     65.91 o 
  -2   4  16      233.37      248.48     33.81 o 
  -1   4  16     1092.65      959.17     98.01 o 
   0   4  16       63.82       17.17     28.62 o 
   1   4  16      247.37      142.51     68.37 o 
   2   4  16      247.04      219.65     55.31 o 
   3   4  16        1.10      -32.23     32.23 o 
  -4   5  16        1.47       53.71     22.40 o 
  -3   5  16       13.56       -1.47     14.61 o 
  -2   5  16      191.99      173.38     28.79 o 
  -1   5  16       86.36       82.28     47.63 o 
   0   5  16       25.64       36.45     20.23 o 
   1   5  16      170.45      192.09     51.44 o 
   2   5  16       14.78       -1.67     21.14 o 
  -3   6  16       40.79       28.08     57.27 o 
  -2   6  16        0.58       13.01     15.83 o 
  -1   6  16      253.08      299.86     75.35 o 
   0   6  16       31.80       29.33     35.44 o 
   1   6  16        2.24        2.66     24.92 o 
  -5   1  17      266.05      353.60     86.02 o 
  -4   1  17        4.71       16.46     25.00 o 
  -3   1  17       17.98        3.12     15.39 o 
  -2   1  17        0.24        3.74     11.92 o 
  -1   1  17        7.59       -3.72     15.33 o 
   0   1  17       33.48       65.37     22.59 o 
   1   1  17      125.55       96.31     65.72 o 
   2   1  17      144.07      181.67     50.47 o 
   3   1  17       86.80       -8.19     23.30 o 
  -5   2  17      266.86      209.82     54.38 o 
  -4   2  17        3.98        8.40     21.45 o 
  -3   2  17      292.78      205.13     45.57 o 
  -2   2  17      308.48      290.83     40.66 o 
  -1   2  17      387.90      332.59     38.03 o 
   0   2  17       33.71       25.78     18.24 o 
   1   2  17      246.28      216.49     56.85 o 
   2   2  17        3.45      -24.16     24.16 o 
   3   2  17        5.17       -1.10     24.44 o 
  -5   3  17      393.54      356.72     62.58 o 
  -4   3  17        7.17        9.27     17.72 o 
  -3   3  17        7.46       81.25     34.55 o 
  -2   3  17       16.78       26.98     24.43 o 
  -1   3  17      257.82      207.29     32.27 o 
   0   3  17       19.37        1.23     20.32 o 
   1   3  17       13.04      -28.78     28.78 o 
   2   3  17      314.41      387.63     74.49 o 
  -4   4  17        3.20       17.77     25.94 o 
  -3   4  17      759.70      768.70     72.52 o 
  -2   4  17      316.10      297.18     37.69 o 
  -1   4  17     1411.69     1403.29    246.01 o 
   0   4  17      146.47      184.08     48.20 o 
   1   4  17      929.25      932.31    109.69 o 
   2   4  17       38.88       83.78     34.92 o 
  -3   5  17       12.79       -7.72     22.44 o 
  -2   5  17       50.51       75.94     22.71 o 
  -1   5  17      282.51      334.27     63.35 o 
   0   5  17        7.93      -38.73     39.42 o 
   1   5  17      163.07      157.75     50.34 o 
  -4   0  18     1611.32     1936.76    204.02 o 
  -3   0  18      267.96      194.25     57.37 o 
  -2   0  18     1653.30     1838.70    129.03 o 
  -1   0  18        1.16      -15.78     15.78 o 
   0   0  18      368.19      496.52     69.56 o 
   1   0  18       39.52       -0.23     37.01 o 
   2   0  18       23.27        1.05     23.37 o 
  -4   1  18       65.78       76.51     32.39 o 
  -3   1  18       59.04       66.70     30.66 o 
  -2   1  18       15.11       33.20     19.01 o 
  -1   1  18       85.53       38.20     11.79 o 
   0   1  18     1397.74     1210.83     76.96 o 
   1   1  18      360.44      418.71     55.72 o 
   2   1  18      957.78      999.83    128.31 o 
  -4   2  18      797.11      961.88    112.00 o 
  -3   2  18       87.30       27.70     15.64 o 
  -2   2  18      879.85      967.96     78.35 o 
  -1   2  18       30.36       49.96     17.46 o 
   0   2  18     1126.29     1179.67     90.70 o 
   1   2  18       24.80       35.00     21.65 o 
  -3   3  18       16.72       38.44     16.36 o 
  -2   3  18       45.80       49.96     25.98 o 
  -1   3  18      139.06       40.89     35.54 o 
   0   3  18      810.40      902.43    103.48 o 
   1   3  18       62.38       64.68     31.27 o 
  -2   4  18      300.46      367.34    148.54 o 
  -1   4  18       16.98       38.77     42.52 o 
   0   4  18      443.30      394.07     67.97 o 
  -2   1  19        2.77       22.68     18.63 o 
  -1   1  19       25.76       21.75     16.09 o 
                                                 
